# Supplementary material for: A white-to-opaque-like phenotypic switch in the yeast Torulaspora microellipsoides
Source: Commun Biol. 2020 Feb 28;3:86. doi: 10.1038/s42003-020-0815-6 (PMC7048803; doi:10.1038/s42003-020-0815-6)
Supplement: Supplementary file 3 — Supplementary Data 1 [file 42003_2020_815_MOESM3_ESM.xlsx]

## Sheet: White enriched transcripts
Results of the differentially expressed ORFs related to metabolisms.
						% total	# genes	Category
ORF annotation	log2 fold change (W/O)	SGD annotation	adjusted p-value			15.5251	34	Carbohydrate metabolism
Carbohydrate metabolism						0.913242	2	iron
ald4	7.93638	Mitochondrial aldehyde dehydrogenase; required for growth on ethanol and conversion of acetaldehyde to acetate; phosphorylated; activity is K+ dependent; utilizes NADP+ or NAD+ equally as coenzymes; expression is glucose repressed; can substitute for cytosolic NADP-dependent aldehyde dehydrogenase when directed to the cytosol; human homolog ALDH2 can complement yeast ald4 mutant	3.58882e-151			4.56621	10	Lipid and fatty acid metabolism
gph1	5.69345	Glycogen phosphorylase required for the mobilization of glycogen; non-essential; regulated by cyclic AMP-mediated phosphorylation; phosphorylation by Cdc28p may coordinately regulate carbohydrate metabolism and the cell cycle; expression is regulated by stress-response elements and by the HOG MAP kinase pathway	4.69693e-122			5.47945	12	ribosome biogenesis/rna metabolism
gsy2	5.58487	Glycogen synthase; expression induced by glucose limitation, nitrogen starvation, heat shock, and stationary phase; activity regulated by cAMP-dependent, Snf1p and Pho85p kinases as well as by the Gac1p-Glc7p phosphatase; GSY2 has a paralog, GSY1, that arose from the whole genome duplication; relocalizes from cytoplasm to plasma membrane upon DNA replication stress	0			6.84932	15	Nitrogen, sulfur and amino acid metabolism
ald6	5.41174	Cytosolic aldehyde dehydrogenase; activated by Mg2+ and utilizes NADP+ as the preferred coenzyme; required for conversion of acetaldehyde to acetate; constitutively expressed; locates to the mitochondrial outer surface upon oxidative stress	5.25824e-202			1.82648	4	Phosphate metabolism
glk1	5.22945	Glucokinase; catalyzes the phosphorylation of glucose at C6 in the first irreversible step of glucose metabolism; one of three glucose phosphorylating enzymes; expression regulated by non-fermentable carbon sources; GLK1 has a paralog, EMI2, that arose from the whole genome duplication	6.11901e-23			5.47945	12	Vitamin, cofactor and prosthetic group metabolism
stl1	5.03	Glycerol proton symporter of the plasma membrane; subject to glucose-induced inactivation, strongly but transiently induced when cells are subjected to osmotic shock	4.82088e-34			2.28311	5	Nucleotide metabolism
pck1	4.9315	Phosphoenolpyruvate carboxykinase; key enzyme in gluconeogenesis, catalyzes early reaction in carbohydrate biosynthesis, glucose represses transcription and accelerates mRNA degradation, regulated by Mcm1p and Cat8p, located in the cytosol	4.51101e-131			8.21918	18	Stress response/Drug resistance
xks1	4.77678	Xylulokinase; converts D-xylulose and ATP to xylulose 5-phosphate and ADP; rate limiting step in fermentation of xylulose; required for xylose fermentation by recombinant S. cerevisiae strains	1.00483e-30			10.5023	23	Cell fate (cell growth, differentiation, cell surface and adhesion)
suc2	2.34667	Invertase; sucrose hydrolyzing enzyme; a secreted, glycosylated form is regulated by glucose repression, and an intracellular, nonglycosylated enzyme is produced constitutively	7.48096e-87			3.19635	7	Ubiquitin
adh1	3.82739	Alcohol dehydrogenase; fermentative isozyme active as homo- or heterotetramers; required for the reduction of acetaldehyde to ethanol, the last step in the glycolytic pathway; ADH1 has a paralog, ADH5, that arose from the whole genome duplication	6.46064e-14			0.913242	2	Energy
gdb1	3.77073	Glycogen debranching enzyme; contains glucanotranferase and alpha-1,6-amyloglucosidase activities; required for glycogen degradation; phosphorylated in mitochondria; activity is inhibited by Igd1p; protein abundance increases in response to DNA replication stress	1.28151e-35			5.47945	12	Mitochondrial proteins
git1	3.53105	Plasma membrane permease; mediates uptake of glycerophosphoinositol and glycerophosphocholine as sources of the nutrients inositol and phosphate; expression and transport rate are regulated by phosphate and inositol availability	9.44788e-26			8.21918	18	Transcription
tsl1	3.34356	Large subunit of trehalose 6-phosphate synthase/phosphatase complex; Tps1p-Tps2p complex converts uridine-5'-diphosphoglucose and glucose 6-phosphate to trehalose; contributes to survival to acute lethal heat stress; mutant has aneuploidy tolerance; protein abundance increases in response to DNA replication stress; TSL1 has a paralog, TPS3, that arose from the whole genome duplication	4.44998e-56			3.65297	8	Signaling
rgt2	3.27662	Plasma membrane high glucose sensor that regulates glucose transport; low affinity sesnor that contains 12 predicted transmembrane segments and a long C-terminal tail required for hexose transporter induction; phosphorylation of the tail by Yck1p/Yck2p facilitates binding to the HXT co-repressors, Mth1p and Std1p; RGT2 has a paralog, SNF3, that arose from the whole genome duplication	2.14952e-19			4.10959	9	Mating type & cell cycle
ypr1	3.77073	NADPH-dependent aldo-keto reductase; reduces multiple substrates including 2-methylbutyraldehyde and D,L-glyceraldehyde, expression is induced by osmotic and oxidative stress; functionally redundant with other aldo-keto reductases; protein abundance increases in response to DNA replication stress; YPR1 has a paralog, GCY1, that arose from the whole genome duplication; human homolog AKR1B1 can com…	1.28151e-35			7.30594	16	Transporters
tps1	3.22972	Synthase subunit of trehalose-6-P synthase/phosphatase complex; synthesizes the storage carbohydrate trehalose, which is critically important for survival of long-term desiccation; also found in a monomeric form; expression is induced by the stress response and repressed by the Ras-cAMP pathway; protein abundance increases in response to DNA replication stress and in response to prolonged exposur…	2.05306e-61			0.456621	1	Cell trafficking
glc3	3.18793	Glycogen branching enzyme, involved in glycogen accumulation; green fluorescent protein (GFP)-fusion protein localizes to the cytoplasm in a punctate pattern; relocalizes from nucleus to cytoplasmic foci upon DNA replication stress; glycogen accumulation defect of the null mutant is functionally complemented by human GBE1, which is associated with glycogen storage disease	7.72589e-21			5.02283	11	unknown
fbp1	3.09233	Fructose-1,6-bisphosphatase; key regulatory enzyme in the gluconeogenesis pathway, required for glucose metabolism; undergoes either proteasome-mediated or autophagy-mediated degradation depending on growth conditions; glucose starvation results in redistribution to the periplasm; interacts with Vid30p	3.26674e-13				219
cdc19	2.6529	Pyruvate kinase; functions as a homotetramer in glycolysis to convert phosphoenolpyruvate to pyruvate, the input for aerobic (TCA cycle) or anaerobic (glucose fermentation) respiration; regulated via allosteric activation by fructose bisphosphate; CDC19 has a paralog, PYK2, that arose from the whole genome duplication	7.47602e-05
exg1	2.47567	Major exo-1,3-beta-glucanase of the cell wall; involved in cell wall beta-glucan assembly; exists as three differentially glycosylated isoenzymes; EXG1 has a paralog, SPR1, that arose from the whole genome duplication	2.4734e-45
glg1	2.45344	Glycogenin glucosyltransferase; self-glucosylating initiator of glycogen synthesis, also glucosylates n-dodecyl-beta-D-maltoside; SWAT-GFP and mCherry fusion proteins localize to the cell periphery and vacuole respectively; similar to mammalian glycogenin; GLG1 has a paralog, GLG2, that arose from the whole genome duplication	4.18334e-40
dsf1	2.38605	Mannitol dehydrogenase; deletion suppresses mutation of mpt5; DSF1 has a paralog, MAN2, that arose from a segmental duplication	1.64769e-12
dsf1	2.44612	Mannitol dehydrogenase; deletion suppresses mutation of mpt5; DSF1 has a paralog, MAN2, that arose from a segmental duplication	2.39066e-29
suc2	2.34667	Invertase; sucrose hydrolyzing enzyme; a secreted, glycosylated form is regulated by glucose repression, and an intracellular, nonglycosylated enzyme is produced constitutively	2.94971e-30
glc8	2.34025	Regulatory subunit of protein phosphatase 1 (Glc7p); involved in glycogen metabolism and chromosome segregation; proposed to regulate Glc7p activity via conformational alteration; ortholog of the mammalian protein phosphatase inhibitor 2; protein abundance increases in response to DNA replication stress	4.38869e-33
ugp1	2.23701	UDP-glucose pyrophosphorylase (UGPase); catalyses the reversible formation of UDP-Glc from glucose 1-phosphate and UTP, involved in a wide variety of metabolic pathways, expression modulated by Pho85p through Pho4p; involved in PKA-mediated oxidative stress resistance and long-term survival in stationary phase; UGP1 has a paralog, YHL012W, that arose from the whole genome duplication	3.47366e-17
gut1	2.22216	Glycerol kinase; converts glycerol to glycerol-3-phosphate; glucose repression of expression is mediated by Adr1p and Ino2p-Ino4p; derepression of expression on non-fermentable carbon sources is mediated by Opi1p and Rsf1p	9.32154e-25
bdh2	2.16651	Putative medium-chain alcohol dehydrogenase with similarity to BDH1; transcription induced by constitutively active PDR1 and PDR3	7.33657e-13
ams1	2.10019	Vacuolar alpha mannosidase; involved in free oligosaccharide (fOS) degradation; delivered to the vacuole in a novel pathway separate from the secretory pathway	5.72374e-22
aad14	2.0818	Putative aryl-alcohol dehydrogenase; similar to P. chrysosporium aryl-alcohol dehydrogenase; mutational analysis has not yet revealed a physiological role; members of the AAD gene family comprise three pairs (AAD3 + AAD15, AAD6/AAD16 + AAD4, AAD10 + AAD14) whose two genes are more related to one another than to other members of the family	3.76894e-06
YJR096W	3.78707	Xylose and arabinose reductase; member of the aldo-keto reductase (AKR) family; GFP-fusion protein is induced in response to the DNA-damaging agent MMS	2.06211e-62
YKL071W	4.47223	NADH-dependent aldehyde reductase; involved in detoxification of furfural; expression is upregulated in cells treated with the aldehydes furfural and glycolaldehyde, the mycotoxin patulin, and also the quinone methide triterpene celastrol; green fluorescent protein (GFP)-fusion protein localizes to the cytoplasm	6.81138e-18
YKL071W	4.54124	NADH-dependent aldehyde reductase; involved in detoxification of furfural; expression is upregulated in cells treated with the aldehydes furfural and glycolaldehyde, the mycotoxin patulin, and also the quinone methide triterpene celastrol; green fluorescent protein (GFP)-fusion protein localizes to the cytoplasm	2.48506e-19
YKL071W	4.96224	NADH-dependent aldehyde reductase; involved in detoxification of furfural; expression is upregulated in cells treated with the aldehydes furfural and glycolaldehyde, the mycotoxin patulin, and also the quinone methide triterpene celastrol; green fluorescent protein (GFP)-fusion protein localizes to the cytoplasm	3.50848e-23
iron
Sit1	-8.52068	Ferrioxamine B transporter; member of the ARN family of transporters that specifically recognize siderophore-iron chelates; transcription is induced during iron deprivation and diauxic shift; potentially phosphorylated by Cdc28p	3.87923e-39
fre3	-7.04687	Ferric reductase; reduces siderophore-bound iron prior to uptake by transporters; expression induced by low iron levels	3.35817e-37
Lipid and fatty acid metabolism
dnf3	-5.09046	Trans-golgi network aminophospholipid translocase (flippase); type 4 P-type ATPase; involved in phospholipid translocation, contributing to the maintenance of membrane lipid asymmetry in post-Golgi secretory vesicles; role in protein trafficking between the Golgi and endosomal system; localizes to the trans-Golgi network; localizes to the shmoo tip where it has a redundant role in the cellular re…	0.00018611
crg1	-4.23362	S-AdoMet-dependent methyltransferase involved in lipid homeostasis; mediates resistance to a drug cantharidin	8.56459e-41
osh2	-3.55728	Member of an oxysterol-binding protein family with seven members; in S. cerevisiae, family members have overlapping, redundant functions in sterol metabolism and collectively perform a function essential for viability; contains FFAT motif; interacts with ER anchor Scs2p at patches at the plasma membrane and at the nuclear envelope; regulated by sterol binding; OSH2 has a paralog, SWH1, that arose…	0.000379557
pot1	-3.10522	3-ketoacyl-CoA thiolase with broad chain length specificity; cleaves 3-ketoacyl-CoA into acyl-CoA and acetyl-CoA during beta-oxidation of fatty acids	2.90261e-13
inm2	-3.01489	Inositol monophosphatase; involved in biosynthesis of inositol; enzymatic activity requires magnesium ions and is inhibited by lithium and sodium ions; inm1 inm2 double mutant lacks inositol auxotrophy	1.79098e-54
ydc1	-2.58135	Alkaline dihydroceramidase, involved in sphingolipid metabolism; preferentially hydrolyzes dihydroceramide to a free fatty acid and dihydrosphingosine; has a minor reverse activity; YDC1 has a paralog, YPC1, that arose from the whole genome duplication	3.37266e-13
fox2	-2.49285	3-hydroxyacyl-CoA dehydrogenase and enoyl-CoA hydratase; multifunctional enzyme of the peroxisomal fatty acid beta-oxidation pathway; mutation is functionally complemented by human HSD17B4	9.30384e-202
pry1	-2.43256	Sterol binding protein involved in the export of acetylated sterols; secreted glycoprotein and member of the CAP protein superfamily (cysteine-rich secretory proteins (CRISP), antigen 5, and pathogenesis related 1 proteins); sterol export function is redundant with that of PRY2; may be involved in detoxification of hydrophobic compounds; PRY1 has a paralog, PRY2, that arose from the whole genome …	1.42251e-05
ayr1	-2.2524	Bifunctional triacylglycerol lipase and 1-acyl DHAP reductase; NADPH-dependent 1-acyl dihydroxyacetone phosphate reductase involved in phosphatidic acid biosynthesis; lipid droplet triacylglycerol lipase involved in the mobilization of non-polar lipids; found in lipid particles, the endoplasmic reticulum and the mitochondrial outer membrane; required for spore germination; role in cell wall biosy…	8.44796e-37
lem3	-2.155	Membrane protein of the plasma membrane and ER; interacts specifically in vivo with the phospholipid translocase (flippase) Dnf1p; involved in translocation of phospholipids and alkylphosphocholine drugs across the plasma membrane; null mutant requires tryptophan due to mislocalization of tryptophan permease Tat2p	0.000143368
ribosome biogenesis/rna metabolism
rp37	5.89634		9.32812e-05
cdc60	5.22144	Cytosolic leucyl tRNA synthetase; ligates leucine to the appropriate tRNA; human homolog LARS can complement yeast temperature-sensitive mutant at restrictive temperature	6.27688e-08
ctr9	5.00571	Component of the Paf1p complex involved in transcription elongation; binds to and modulates the activity of RNA polymerases I and II; required for expression of a subset of genes, including cyclin genes; involved in SER3 repression by helping to maintain SRG1 transcription-dependent nucleosome occupancy; contains TPR repeats	1.38517e-14
eIF4g	4.28137		4.23267e-07
her2	4.15325	Subunit of the trimeric GatFAB AmidoTransferase(AdT) complex; involved in the formation of Q-tRNAQ; required for remodeling of ER caused by Hmg2p overexpression; similar to bacterial GatA glutamyl-tRNA amidotransferase	2.55753e-07
her2	3.82346	Subunit of the trimeric GatFAB AmidoTransferase(AdT) complex; involved in the formation of Q-tRNAQ; required for remodeling of ER caused by Hmg2p overexpression; similar to bacterial GatA glutamyl-tRNA amidotransferase	0.0200919
rtc3	3.17237	Protein of unknown function involved in RNA metabolism; has structural similarity to SBDS, the human protein mutated in Shwachman-Diamond Syndrome (the yeast SBDS ortholog = SDO1); null mutation suppresses cdc13-1 temperature sensitivity; protein abundance increases in response to DNA replication stress	2.04814e-13
dib1	3.09567	17-kDa component of the U4/U6aU5 tri-snRNP; plays an essential role in pre-mRNA splicing; human ortholog TXNL4A (the human U5-specific 15-kDa protein) complements yeast dib1 null mutant	8.74653e-07
dcs1	3.05708	Non-essential hydrolase involved in mRNA decapping; activates Xrn1p; may function in a feedback mechanism to regulate deadenylation, contains pyrophosphatase activity and a HIT (histidine triad) motif; acts as inhibitor of neutral trehalase Nth1p; required for growth on glycerol medium; protein abundance increases in response to DNA replication stress; DCS1 has a paralog, DCS2, that arose from th…	2.9578e-64
tma17	3.00917	ATPase dedicated chaperone that adapts proteasome assembly to stress; Tma17p is induced upon stress; interacts with Rpt6p to assist its pairing to Rpt3p and early steps in proteasome biogenesis; associates with ribosomes; heterozygous deletion demonstrated increases in chromosome instability in a rad9 deletion background; protein abundance is decreased upon intracellular iron depletion	1.0476e-128
rba50	2.34484	Protein involved in transcription; interacts with RNA polymerase II subunits Rpb2p, Rpb3, and Rpb11p; has similarity to human RPAP1	0.00309725
med4	2.2391	Subunit of the RNA polymerase II mediator complex; associates with core polymerase subunits to form the RNA polymerase II holoenzyme; essential for transcriptional regulation	0.0408868
Nitrogen, sulfur and amino acid metabolism
sul1	6.93603	High affinity sulfate permease of the SulP anion transporter family; sulfate uptake is mediated by specific sulfate transporters Sul1p and Sul2p, which control the concentration of endogenous activated sulfate intermediates	4.19561e-31
dal5	6.66707	Allantoate permease; ureidosuccinate permease; also transports dipeptides, though with lower affinity than for allantoate and ureidosuccinate; expression is constitutive but sensitive to nitrogen catabolite repression	8.28997e-25
tpo1	5.793	Polyamine transporter of the major facilitator superfamily; member of the 12-spanner drug:H(+) antiporter DHA1 family; recognizes spermine, putrescine, and spermidine; catalyzes uptake of polyamines at alkaline pH and excretion at acidic pH; during oxidative stress exports spermine, spermidine from the cell, which controls timing of expression of stress-responsive genes; phosphorylation enhances …	2.71693e-19
dug2	4.77867	Component of glutamine amidotransferase (GATase II); forms a complex with Dug3p to degrade glutathione (GSH) and other peptides containing a gamma-glu-X bond in an alternative pathway to GSH degradation by gamma-glutamyl transpeptidase (Ecm38p)	3.48371e-19
tpo3	2.74342	Polyamine transporter of the major facilitator superfamily; member of the 12-spanner drug:H(+) antiporter DHA1 family; specific for spermine; localizes to the plasma membrane; TPO3 has a paralog, TPO2, that arose from the whole genome duplication	1.02195e-48
yps1	4.24105	Aspartic protease; hyperglycosylated member of the yapsin family of proteases, attached to the plasma membrane via a glycosylphosphatidylinositol (GPI) anchor; involved in nutrient limitation-induced cleavage of the extracellular inhibitory domain of signaling mucin Msb2p, resulting in activation of the filamentous growth MAPK pathway; involved with other yapsins in the cell wall integrity respon…	1.80854e-06
ysp3	4.2062	Putative precursor of the subtilisin-like protease III; SWAT-GFP and mCherry fusion proteins localize to the endoplasmic reticulum; YSP3 has a paralog, PRB1, that arose from the whole genome duplication	1.01489e-57
gad1	3.94152	Glutamate decarboxylase; converts glutamate into gamma-aminobutyric acid (GABA) during glutamate catabolism; involved in response to oxidative stress	5.28231e-87
yct1	3.91544	High-affinity cysteine-specific transporter; has similarity to the Dal5p family of transporters; green fluorescent protein (GFP)-fusion protein localizes to the endoplasmic reticulum; YCT1 is not an essential gene	1.27677e-28
uga2	2.77869	Succinate semialdehyde dehydrogenase; involved in the utilization of gamma-aminobutyrate (GABA) as a nitrogen source; part of the 4-aminobutyrate and glutamate degradation pathways; localized to the cytoplasm	1.53221e-05
dur3	2.93466	Plasma membrane transporter for both urea and polyamines; expression is highly sensitive to nitrogen catabolite repression and induced by allophanate, the last intermediate of the allantoin degradative pathway	1.09792e-05
YLL058W	2.80074	Putative protein of unknown function with similarity to Str2p; Str2p is a cystathionine gamma-synthase important in sulfur metabolism; YLL058W is not an essential gene	3.52928e-21
uga2	3.863	uccinate semialdehyde dehydrogenase; involved in the utilization of gamma-aminobutyrate (GABA) as a nitrogen source; part of the 4-aminobutyrate and glutamate degradation pathways; localized to the cytoplasm	1.7365e-27
tpo3	4.58081	Polyamine transporter of the major facilitator superfamily; member of the 12-spanner drug:H(+) antiporter DHA1 family; specific for spermine; localizes to the plasma membrane; TPO3 has a paralog, TPO2, that arose from the whole genome duplication	0.00798638
dsd1	2.08354	D-serine dehydratase (aka D-serine ammonia-lyase); converts D-serine to pyruvate and ammonia by a reaction dependent on pyridoxal 5'-phosphate and zinc; may play a role in D-serine detoxification; L-serine is not a substrate	2.33013e-05
Phosphate metabolism
pho5	7.67352	Repressible acid phosphatase; 1 of 3 repressible acid phosphatases that also mediates extracellular nucleotide-derived phosphate hydrolysis; secretory pathway derived cell surface glycoprotein; induced by phosphate starvation and coordinately regulated by PHO4 and PHO2	9.09046e-29
pho12	5.5148	One of three repressible acid phosphatases; glycoprotein that is transported to the cell surface by the secretory pathway; pregulated by phosphate starvation; PHO12 has a paralog, PHO11, that arose from a segmental duplication	2.38118e-08
pic2	5.16548	Mitochondrial copper and phosphate carrier; imports copper and inorganic phosphate into mitochondria; functionally redundant with Mir1p but less abundant than Mir1p under normal conditions; expression is induced at high temperature	2.25927e-27
pho89	2.30859	Plasma membrane Na+/Pi cotransporter; active in early growth phase; similar to phosphate transporters of Neurospora crassa; transcription regulated by inorganic phosphate concentrations and Pho4p; mutations in related human transporter genes hPit1 and hPit2 are associated with hyperphosphatemia-induced calcification of vascular tissue and familial idiopathic basal ganglia calcification	6.98349e-12
Vitamin, cofactor and prosthetic group metabolism
pnc1	3.51833	Nicotinamidase that converts nicotinamide to nicotinic acid; part of the NAD(+) salvage pathway; required for life span extension by calorie restriction; lacks a peroxisomal targeting signal but is imported into peroxisomes via binding to Gpd1p; PNC1 expression responds to all known stimuli that extend replicative life span; protein increases in abundance and relative distribution to cytoplasmic …	6.16323e-28
nnr2	3.49	Widely-conserved NADHX dehydratase; converts (S)-NADHX to NADH in ATP-dependent manner; YKL151C promoter contains STREs (stress response elements) and expression is induced by heat shock or methyl methanesulfonate; downstream intergenic region drives antisense expression and mediates coordinated regulation of YKL151C and GPM1 phosphoglycerate mutase; protein abundance increases in response to DNA…	3.42e-05
acs1	3.48084	Acetyl-coA synthetase isoform; along with Acs2p, acetyl-coA synthetase isoform is the nuclear source of acetyl-coA for histone acetylation; expressed during growth on nonfermentable carbon sources and under aerobic conditions	2.26007e-12
nrk1	2.77533	Nicotinamide riboside kinase; catalyzes the phosphorylation of nicotinamide riboside and nicotinic acid riboside in salvage pathways for NAD+ biosynthesis	0.000501116
rib4	2.67766	Lumazine synthase (DMRL synthase); catalyzes synthesis of immediate precursor to riboflavin; DMRL synthase stands for 6,7-dimethyl-8-ribityllumazine synthase	0.0249002
thi22	2.41612	Protein with similarity to hydroxymethylpyrimidine phosphate kinases; member of a gene family with THI20 and THI21; not required for thiamine biosynthesis; SWAT-GFP and mCherry fusion proteins localize to the endoplasmic reticulum and vacuole respectively	0.0257238
zta1	2.38203	NADPH-dependent quinone reductase; GFP-tagged protein localizes to the cytoplasm and nucleus; has similarity to E. coli quinone oxidoreductase and to human zeta-crystallin	1.7979e-14
nnr1	2.36	NADHX epimerase; catalyzes isomerization of (R)- and (S)-NADHX; homologous to AIBP in mammals and the N- terminal domain of YjeF in E.coli; enzyme is widespread in eukaryotes, prokaryotes and archaea; the authentic, non-tagged protein is detected in highly purified mitochondria in high-throughput studies	5.43e-06
bio3	2.34765	7,8-diamino-pelargonic acid aminotransferase (DAPA); catalyzes the second step in the biotin biosynthesis pathway; BIO3 is in a cluster of 3 genes (BIO3, BIO4, and BIO5) that mediate biotin synthesis; BIO3 and BIO4 were acquired by horizontal gene transfer (HGT) from bacteria	1.84386e-05
ach1	2.22349	Protein with CoA transferase activity; particularly for CoASH transfer from succinyl-CoA to acetate; has minor acetyl-CoA-hydrolase activity; phosphorylated; required for acetate utilization and for diploid pseudohyphal growth	2.60172e-19
bio3	2.09711	7,8-diamino-pelargonic acid aminotransferase (DAPA); catalyzes the second step in the biotin biosynthesis pathway; BIO3 is in a cluster of 3 genes (BIO3, BIO4, and BIO5) that mediate biotin synthesis; BIO3 and BIO4 were acquired by horizontal gene transfer (HGT) from bacteria	0.00199472
bio3	4.29723	7,8-diamino-pelargonic acid aminotransferase (DAPA); catalyzes the second step in the biotin biosynthesis pathway; BIO3 is in a cluster of 3 genes (BIO3, BIO4, and BIO5) that mediate biotin synthesis; BIO3 and BIO4 were acquired by horizontal gene transfer (HGT) from bacteria	6.59069e-05
Nucleotide metabolism
fms1	8.39526	Polyamine oxidase; converts spermine to spermidine, which is required for the essential hypusination modification of translation factor eIF-5A; also involved in pantothenic acid biosynthesis	9.21285e-09
ppr1	7.47188	Zinc finger transcription factor; contains a Zn(2)-Cys(6) binuclear cluster domain, positively regulates transcription of URA1, URA3, URA4, and URA10, which are involved in de novo pyrimidine biosynthesis, in response to pyrimidine starvation; activity may be modulated by interaction with Tup1p	1.70054e-08
ppr1	8.21861	Zinc finger transcription factor; contains a Zn(2)-Cys(6) binuclear cluster domain, positively regulates transcription of URA1, URA3, URA4, and URA10, which are involved in de novo pyrimidine biosynthesis, in response to pyrimidine starvation; activity may be modulated by interaction with Tup1p	2.22772e-22
pcf11	4.46988	mRNA 3' end processing factor; essential component of cleavage and polyadenylation factor IA (CF IA), involved in pre-mRNA 3' end processing and in transcription termination; binds C-terminal domain of largest subunit of RNA pol II (Rpo21p); required for gene looping; relocalizes to the cytosol in response to hypoxia	1.87528e-07
ade17	4.09359	Enzyme of 'de novo' purine biosynthesis; contains both 5-aminoimidazole-4-carboxamide ribonucleotide transformylase and inosine monophosphate cyclohydrolase activities; ADE17 has a paralog, ADE16, that arose from the whole genome duplication; ade16 ade17 mutants require adenine and histidine	1.96929e-07
Stress response/Drug resistance
qdr3	6.76086	Multidrug transporter of the major facilitator superfamily; member of the 12-spanner drug:H(+) antiporter DHA1 family; has a role in polyamine homeostasis; involved in spore wall asembly; sequence similarity to DTR1 and QDR1, and the triple mutant dtr1 qdr1 qdr3 exhibits reduced dityrosine fluorescence relative to the single mutants; expression is upregulated under polyamine stress; required for …	2.31009e-08
yro2	6.47525	Protein with a putative role in response to acid stress; null mutant is sensitive to acetic acid; transcription is regulated by Haa1p and induced in the presence of acetic acid; protein observed in plasma membrane foci in the presence of acetic acid; the authentic, non-tagged protein is detected in a phosphorylated state in highly purified mitochondria in high-throughput studies	8.25975e-32
asg1	4.76623	Zinc cluster protein proposed to be a transcriptional regulator; regulator involved in the stress response; null mutants have a respiratory deficiency, calcofluor white sensitivity and slightly increased cycloheximide resistance	2.54949e-12
fmp16	5.47696	Protein of unknown function; may be involved in responding to conditions of stress; the authentic, non-tagged protein is detected in highly purified mitochondria in high-throughput studies; protein abundance increases in response to DNA replication stress	1.25894e-64
ego4	4.85228	Protein of unknown function; expression is regulated by Msn2p/Msn4p; YNR034W-A has a paralog, YCR075W-A, that arose from the whole genome duplication	3.59472e-38
ecm4	4.6011	S-glutathionyl-(chloro)hydroquinone reductase (GS-HQR); glutathione transferase involved in cell-surface biosynthesis and architecture; catalyzes glutathione (GSH)-dependent reduction of GS-trichloro-p-hydroquinone to trichloro-p-hydroquinone; expression upregulated upon exposure to genotoxic agents, such as methyl methanesulfonate, cisplatin and bleomycin; not an essential gene; similar to YGR15…	2.03912e-152
moh1	3.94596	Protein of unknown function, essential for stationary phase survival; not required for growth on nonfermentable carbon sources; possibly linked with vacuolar transport	7.18364e-20
dak2	3.69048	Dihydroxyacetone kinase; required for detoxification of dihydroxyacetone (DHA); involved in stress adaptation	1.8875e-11
ssa3	3.6846	ATPase involved in protein folding and the response to stress; plays a role in SRP-dependent cotranslational protein-membrane targeting and translocation; member of the heat shock protein 70 (HSP70) family; localized to the cytoplasm; SSA3 has a paralog, SSA4, that arose from the whole genome duplication	2.99444e-51
hsp26	3.64731	Small heat shock protein (sHSP) with chaperone activity; forms hollow, sphere-shaped oligomers that suppress unfolded proteins aggregation; long-lived protein that is preferentially retained in mother cells and forms cytoplasmic foci; oligomer activation requires heat-induced conformational change; also has mRNA binding activity	2.23969e-33
ctt1	3.52234	Cytosolic catalase T; has a role in protection from oxidative damage by hydrogen peroxide	3.24072e-70
arr2	2.67196	Arsenate reductase required for arsenate resistance; converts arsenate to arsenite which can then be exported from cells by Arr3p	2.66699e-30
ecm5	2.34454	Subunit of the Snt2C complex; physically associates with Snt2p and Rpd3p; along with Snt2p, recruits Rpd3p to a small number of promoters; also colocalizes with Snt2p, independently of Rpd3p, to promoters of stress response genes in response to oxidative stress; contains ATP/GTP-binding site motif A; null mutant exhibits increased cellular volume, large drooping buds with elongated necks; relativ…	0.0306614
gtt2	2.33718	Glutathione S-transferase capable of homodimerization; functional overlap with Gtt2p, Grx1p, and Grx2p; protein abundance increases in response to DNA replication stress	1.73615e-06
ahp1	2.31559	Thiol-specific peroxiredoxin; reduces hydroperoxides to protect against oxidative damage; function in vivo requires covalent conjugation to Urm1p	1.51334e-16
rie1	2.26764	Putative RNA binding protein; localizes to stress granules induced by glucose deprivation; interacts with Rbg1p in a two-hybrid assay; protein abundance increases in response to DNA replication stress	6.07332e-14
hsp60	2.26077	Tetradecameric mitochondrial chaperonin; required for ATP-dependent folding of precursor polypeptides and complex assembly; prevents aggregation and mediates protein refolding after heat shock; role in mtDNA transmission; phosphorylated	0.000429318
phr1	2.18927	DNA photolyase involved in photoreactivation; repairs pyrimidine dimers in the presence of visible light; induced by DNA damage; regulated by transcriptional repressor Rph1p	1.00791e-18
Cell fate (cell growth, differentiation, cell surface and adhesion)
art5	4.68693	Protein proposed to regulate endocytosis of plasma membrane proteins; regulates by recruiting the ubiquitin ligase Rsp5p to its target in the plasma membrane; SWAT-GFP and mCherry fusion proteins localize to the cytosol	4.57302e-10
dse4	4.9561	Daughter cell-specific secreted protein with similarity to glucanases; degrades cell wall from the daughter side causing daughter to separate from mother	4.71811e-76
ecm4	4.6011	S-glutathionyl-(chloro)hydroquinone reductase (GS-HQR); glutathione transferase involved in cell-surface biosynthesis and architecture; catalyzes glutathione (GSH)-dependent reduction of GS-trichloro-p-hydroquinone to trichloro-p-hydroquinone; expression upregulated upon exposure to genotoxic agents, such as methyl methanesulfonate, cisplatin and bleomycin; not an essential gene; similar to YGR15…	2.03912e-152
spa2	4.46001	Component of the polarisome; functions in actin cytoskeletal organization during polarized growth; acts as a scaffold for Mkk1p and Mpk1p cell wall integrity signaling components; potential Cdc28p substrate; coding sequence contains length polymorphisms in different strains; SPA2 has a paralog, SPH1, that arose from the whole genome duplication	1.21911e-17
wsc4	4.23276	Endoplasmic reticulum (ER) membrane protein; involved in the translocation of soluble secretory proteins and insertion of membrane proteins into the ER membrane; may also have a role in the stress response but has only partial functional overlap with WSC1-3	3.25205e-39
aqy3	4.29647	Putative channel-like protein; similar to Fps1p; mediates passive diffusion of glycerol in the presence of ethanol	8.88622e-15
wsc4	4.30273	Endoplasmic reticulum (ER) membrane protein; involved in the translocation of soluble secretory proteins and insertion of membrane proteins into the ER membrane; may also have a role in the stress response but has only partial functional overlap with WSC1-3	2.24729e-30
atg5	4.12211	Conserved protein involved in autophagy and the Cvt pathway; undergoes conjugation with Atg12p to form a complex involved in Atg8p lipidation; Atg5p-Atg12p conjugate enhances E2 activity of Atg3 by rearranging its catalytic site, also forms a complex with Atg16p; the Atg5-Atg12/Atg16 complex binds to membranes and is essential for autophagosome formation; also involved in methionine restriction e…	2.10451e-21
mst27	4.09812	Putative integral membrane protein, involved in vesicle formation; forms complex with Mst28p; member of DUP240 gene family; binds COPI and COPII vesicles; MST27 has a paralog, MST28, that arose from a segmental duplication	0.000235754
cwp1	3.79148	l wall mannoprotein that localizes to birth scars of daughter cells; linked to a beta-1,3- and beta-1,6-glucan heteropolymer through a phosphodiester bond; required for propionic acid resistance	3.67902e-15
chs3	3.84376	Chitin synthase III; catalyzes the transfer of N-acetylglucosamine (GlcNAc) to chitin; required for synthesis of the majority of cell wall chitin, the chitin ring during bud emergence, and spore wall chitosan; contains overlapping di-leucine and di-acidic signals that mediate, respectively, intracellular trafficking by AP-1 and trafficking to plasma membrane by exomer complex; requires AP-3 compl…	0.000680959
cwp1	3.96847	l wall mannoprotein that localizes to birth scars of daughter cells; linked to a beta-1,3- and beta-1,6-glucan heteropolymer through a phosphodiester bond; required for propionic acid resistance	2.40553e-15
bud3	3.68999	Guanine nucleotide exchange factor (GEF) for Cdc42p; activates Cdc42p in early G1, accounting for the first stage of biphasic activation, with Cdc24p accounting for the second stage in late G1; involved in the Cdc42p-mediated assembly of the axial landmark that dictates the site for the next round of budding, resulting in the axial budding pattern observed in haploids; localizes with septins to t…	0.000120587
cts1	3.10658	Endochitinase; required for cell separation after mitosis; transcriptional activation during the G1 phase of the cell cycle is mediated by transcription factor Ace2p	2.53303e-09
cts1	3.1148	Endochitinase; required for cell separation after mitosis; transcriptional activation during the G1 phase of the cell cycle is mediated by transcription factor Ace2p	4.57302e-10
scd5	2.70238	Protein required for normal actin organization and endocytosis; targeting subunit for protein phosphatase type 1; undergoes Crm1p-dependent nuclear-cytoplasmic shuttling; multicopy suppressor of clathrin deficiency	0.0260137
ape1	2.58763	Vacuolar aminopeptidase yscI; zinc metalloproteinase that belongs to the peptidase family M18; often used as a marker protein in studies of autophagy and cytosol to vacuole targeting (CVT) pathway; protein increases in abundance and relative distribution to cytoplasmic foci increases upon DNA replication stress	7.71335e-14
ape3	2.56236	Vacuolar aminopeptidase Y; processed to mature form by Prb1p	5.04093e-14
tir3	2.18117	Cell wall mannoprotein; member of Srp1p/Tip1p family of serine-alanine-rich proteins; expressed under anaerobic conditions and required for anaerobic growth; TIR3 has a paralog, TIR2, that arose from the whole genome duplication	0.000259836
emp46	2.76164	Integral membrane component of ER-derived COPII-coated vesicles; functions in ER to Golgi transport; EMP46 has a paralog, EMP47, that arose from the whole genome duplication	0.00162101
prc1	2.66083	Vacuolar carboxypeptidase Y (proteinase C, CPY); broad-specificity C-terminal exopeptidase involved in non-specific protein degradation in the vacuole; involved, along with functional homolog Prc1p, in vacuolar zymogen activation, breakdown of the autophagic body, and autophagosome-dependent protein synthesis; role in phytochelatin synthesis; localizes to the vacuole lumen; member of the serine c…	2.86463e-09
scw11	2.8685	Cell wall protein with similarity to glucanases; may play a role in conjugation during mating based on its regulation by Ste12p	5.93259e-19
scw11	2.88696	Cell wall protein with similarity to glucanases; may play a role in conjugation during mating based on its regulation by Ste12p	2.25915e-21
Ubiquitin
cue1	8.64309	Ubiquitin-binding protein; ER membrane protein that recruits and integrates the ubiquitin-conjugating enzyme Ubc7p into ER membrane-bound ubiquitin ligase complexes that function in the ER-associated degradation (ERAD) pathway for misfolded proteins; contains a CUE domain that binds ubiquitin to facilitate intramolecular monoubiquitination and to promote diubiquitin elongation, facilitating polyu…	1.3516e-14
uip4	5.62463	Protein that interacts with Ulp1p; a Ubl (ubiquitin-like protein)-specific protease for Smt3p protein conjugates; detected in a phosphorylated state in the mitochondrial outer membrane; also detected in ER and nuclear envelope	5.54142e-76
uip4	5.87239	Protein that interacts with Ulp1p; a Ubl (ubiquitin-like protein)-specific protease for Smt3p protein conjugates; detected in a phosphorylated state in the mitochondrial outer membrane; also detected in ER and nuclear envelope	9.63583e-89
ubp13	5.58204	Ubiquitin-specific protease that cleaves Ub-protein fusions; UBP13 has a paralog, UBP9, that arose from the whole genome duplication	1.07849e-07
ubp9	4.67685	Ubiquitin-specific protease that cleaves ubiquitin-protein fusions; UBP9 has a paralog, UBP13, that arose from the whole genome duplication	5.65394e-14
bre5	4.08694	Ubiquitin protease cofactor; forms deubiquitination complex with Ubp3p that coregulates anterograde and retrograde transport between the endoplasmic reticulum and Golgi compartments; null is sensitive to brefeldin	3.60308e-17
rsp5	2.76885	NEDD4 family E3 ubiquitin ligase; regulates processes including: MVB sorting, the heat shock response, transcription, endocytosis and ribosome stability; ubiquitinates Sec23p, Sna3p, Ste4p, Nfi1p, Rpo21p and Sem1p; autoubiquitinates; deubiquitinated by Ubp2p; regulated by SUMO ligase Siz1p, in turn regulates Siz1p SUMO ligase activity; required for efficient Golgi-to-ER trafficking in COPI mutant…	0.000607319
Energy
vab8
rgi1	3.44275	Protein of unknown function; involved in energy metabolism under respiratory conditions; protein abundance is increased upon intracellular iron depletion or in response to DNA replication stress; RGI1 has a paralog, RGI2, that arose from the whole genome duplication	9.91358e-41
Mitochondrial proteins
gcv2	3.9815	Subunit of mitochondrial NAD(+)-dependent isocitrate dehydrogenase; complex catalyzes the oxidation of isocitrate to alpha-ketoglutarate in the TCA cycle; phosphorylated	1.1599e-70
cox12	3.40532	Putative glycoside hydrolase of the mitochondrial intermembrane space	0.00147322
cit3	2.78882	Citrate synthase; catalyzes the condensation of acetyl coenzyme A and oxaloacetate to form citrate; the rate-limiting enzyme of the TCA cycle; nuclear encoded mitochondrial protein; CIT1 has a paralog, CIT2, that arose from the whole genome duplication	2.6713e-25
mcr1	2.7108		1.34887e-10
prx1	2.70503		1.56651e-18
idh2	2.65879		7.13683e-11
YBR056W
cit1	2.5757	Citrate synthase; catalyzes the condensation of acetyl coenzyme A and oxaloacetate to form citrate; the rate-limiting enzyme of the TCA cycle; nuclear encoded mitochondrial protein; CIT1 has a paralog, CIT2, that arose from the whole genome duplication	8.7347e-13
mrpl4	2.52407	Mitochondrial ribosomal protein of the large subunit; homolog of prokaryotic L29 ribosomal protein; located at the ribosomal tunnel exit	2.40528e-23
aco1	2.33689	Aconitase; required for the tricarboxylic acid (TCA) cycle and also independently required for mitochondrial genome maintenance; component of the mitochondrial nucleoid; mutation leads to glutamate auxotrophy; human homolog ACO2 can complement yeast null mutant	1.17595e-29
nde1	2.21643	Mitochondrial external NADH dehydrogenase; type II NAD(P)H:quinone oxidoreductase that catalyzes the oxidation of cytosolic NADH; Nde1p and Nde2p provide cytosolic NADH to the mitochondrial respiratory chain; NDE1 has a paralog, NDE2, that arose from the whole genome duplication	2.17298e-08
nde1	2.29024	Mitochondrial external NADH dehydrogenase; type II NAD(P)H:quinone oxidoreductase that catalyzes the oxidation of cytosolic NADH; Nde1p and Nde2p provide cytosolic NADH to the mitochondrial respiratory chain; NDE1 has a paralog, NDE2, that arose from the whole genome duplication	1.03107e-14
Transcription
Asg1	4.76623	Zinc cluster protein proposed to be a transcriptional regulator; regulator involved in the stress response; null mutants have a respiratory deficiency, calcofluor white sensitivity and slightly increased cycloheximide resistance	2.54949e-12
Xbp1	4.0949	Transcriptional repressor; binds promoter sequences of cyclin genes, CYS3, and SMF2; not expressed during log phase of growth, but induced by stress or starvation during mitosis, and late in meiosis; represses 15% of all yeast genes as cells transition to quiescence; important for maintaining G1 arrest and for longevity of quiescent cells; member of Swi4p/Mbp1p family; phosphorylated by Cdc28p; r…	4.23243e-62
Ace2	4.02866	Transcription factor required for septum destruction after cytokinesis; phosphorylation by Cbk1p blocks nuclear exit during M/G1 transition, causing localization to daughter cell nuclei, and also increases Ace2p activity; phosphorylation by Cdc28p and Pho85p prevents nuclear import during cell cycle phases other than cytokinesis; part of RAM network that regulates cellular polarity and morphogene…	2.85171e-05
Hos1	3.73108	Class I histone deacetylase (HDAC) family member; deacetylates Smc3p on lysine residues at anaphase onset; has sequence similarity to Hda1p, Rpd3p, Hos2p, and Hos3p; interacts with the Tup1p-Ssn6p corepressor	2.02331e-06
Yrm1	2.30317	Zinc finger transcription factor involved in multidrug resistance; Zn(2)-Cys(6) zinc finger transcription factor; activates genes involved in multidrug resistance; paralog of Yrr1p, acting on an overlapping set of target genes	1.10593e-09
Cat8	3.35537	Transcriptional repressor; binds promoter sequences of cyclin genes, CYS3, and SMF2; not expressed during log phase of growth, but induced by stress or starvation during mitosis, and late in meiosis; represses 15% of all yeast genes as cells transition to quiescence; important for maintaining G1 arrest and for longevity of quiescent cells; member of Swi4p/Mbp1p family; phosphorylated by Cdc28p; r…	2.02742e-15
sir1	3.53155	Protein involved in silencing at mating-type loci HML and HMR; recruitment to silent chromatin requires interactions with Orc1p and with Sir4p, through a common Sir1p domain; binds to centromeric chromatin	1.43331e-18
rpi1	3.43433	Transcription factor, allelic differences between S288C and Sigma1278b; mediates fermentation stress tolerance by modulating cell wall integrity; overexpression suppresses heat shock sensitivity of wild-type RAS2 overexpression and also suppresses cell lysis defect of mpk1 mutation; allele from S288c can confer fMAPK pathway independent transcription of FLO11; S288C and Sigma1278b alleles differ …	2.1487e-59
sir1	3.38646	Protein involved in silencing at mating-type loci HML and HMR; recruitment to silent chromatin requires interactions with Orc1p and with Sir4p, through a common Sir1p domain; binds to centromeric chromatin	1.69892e-22
cat8	3.55355	Zinc cluster transcriptional activator; necessary for derepression of a variety of genes under non-fermentative growth conditions, active after diauxic shift, binds carbon source responsive elements; relative distribution to the nucleus increases upon DNA replication stress	4.55568e-46
adr1	2.22682	Carbon source-responsive zinc-finger transcription factor; required for transcription of the glucose-repressed gene ADH2, of peroxisomal protein genes, and of genes required for ethanol, glycerol, and fatty acid utilization	5.49317e-07
ime1	2.35023	Master regulator of meiosis that is active only during meiotic events; activates transcription of early meiotic genes through interaction with Ume6p; degraded by the 26S proteasome following phosphorylation by Ime2p; transcription is negatively regulated in cis by the IRT1 long noncoding antisense RNA	2.83847e-09
ime1	2.46743	Master regulator of meiosis that is active only during meiotic events; activates transcription of early meiotic genes through interaction with Ume6p; degraded by the 26S proteasome following phosphorylation by Ime2p; transcription is negatively regulated in cis by the IRT1 long noncoding antisense RNA	7.4091e-06
yrm1	3.61496	Zinc finger transcription factor involved in multidrug resistance; Zn(2)-Cys(6) zinc finger transcription factor; activates genes involved in multidrug resistance; paralog of Yrr1p, acting on an overlapping set of target genes	3.09801e-05
adr1	2.22682	Carbon source-responsive zinc-finger transcription factor; required for transcription of the glucose-repressed gene ADH2, of peroxisomal protein genes, and of genes required for ethanol, glycerol, and fatty acid utilization	5.49317e-07
pdr1	2.22195	Transcription factor that regulates the pleiotropic drug response; zinc cluster protein that is a master regulator involved in recruiting other zinc cluster proteins to pleiotropic drug response elements (PDREs) to fine tune the regulation of multidrug resistance genes; relocalizes to the cytosol in response to hypoxia; PDR1 has a paralog, PDR3, that arose from the whole genome duplication	9.16406e-07
rdr1	2.15044	Transcriptional repressor involved in regulating multidrug resistance; negatively regulates expression of the PDR5 gene; member of the Gal4p family of zinc cluster proteins	3.43729e-05
sdd4	2.0549	Putative transcription factor, as suggested by computational analysis; green fluorescent protein (GFP)-fusion protein localizes to both the cytoplasm and the nucleus and is induced in response to the DNA-damaging agent MMS; overproduction of a truncation allele suppresses lethality due to expression of the dominant PET9 allele AAC2-A128P	1.52966e-06
	0
Signaling	0
sip1	2.77635	Alternate beta-subunit of the Snf1p kinase complex; may confer substrate specificity; vacuolar protein containing KIS (Kinase-Interacting Sequence) and ASC (Association with Snf1 kinase Complex) domains involved in protein interactions	1.4818e-24
tos3	4.29041	Protein kinase; related to and functionally redundant with Elm1p and Sak1p for the phosphorylation and activation of Snf1p; functionally orthologous to LKB1, a mammalian kinase associated with Peutz-Jeghers cancer-susceptibility syndrome; TOS3 has a paralog, SAK1, that arose from the whole genome duplication	2.11917e-08
rim4	2.68917	Putative RNA-binding protein; required for the expression of early and middle sporulation genes	1.95823e-23
sip1	4.45643	Alternate beta-subunit of the Snf1p kinase complex; may confer substrate specificity; vacuolar protein containing KIS (Kinase-Interacting Sequence) and ASC (Association with Snf1 kinase Complex) domains involved in protein interactions	4.04005e-39
kns1	2.16042	Protein kinase involved in negative regulation of PolIII transcription; effector kinase of the TOR signaling pathway and phosphorylates Rpc53p to regulate ribosome and tRNA biosynthesis; member of the LAMMER family of protein kinases, which are serine/threonine kinases also capable of phosphorylating tyrosine residues; capable of autophosphorylation	4.79073e-18
spt7	2.17511	Subunit of the SAGA transcriptional regulatory complex; involved in proper assembly of the complex; also present as a C-terminally truncated form in the SLIK/SALSA transcriptional regulatory complex	0.00468337
kns1	2.27286	Protein kinase involved in negative regulation of PolIII transcription; effector kinase of the TOR signaling pathway and phosphorylates Rpc53p to regulate ribosome and tRNA biosynthesis; member of the LAMMER family of protein kinases, which are serine/threonine kinases also capable of phosphorylating tyrosine residues; capable of autophosphorylation	3.42746e-09
rim4	3.59229	Putative RNA-binding protein; required for the expression of early and middle sporulation genes	5.25867e-25
Mating type & cell cycle	0
far8	4.33865	Protein involved in recovery from arrest in response to pheromone; acts in a cell cycle arrest recovery pathway independent from Far1p; interacts with Far3p, Far7p, Far9p, Far10p, and Far11p	1.43255e-06
cdc45	3.57837	Serine/threonine protein kinase; inhibits the mitotic exit network (MEN) when the spindle position checkpoint is activated; localized asymmetrically to mother cell cortex, spindle pole body and bud neck; KIN4 has a paralog, FRK1, that arose from the whole genome duplication	0.000130301
pcl5	3.55068	Cyclin; interacts with and phosphorylated by Pho85p cyclin-dependent kinase (Cdk), induced by Gcn4p at level of transcription, specifically required for Gcn4p degradation, may be sensor of cellular protein biosynthetic capacity	8.32946e-06
cdc25	2.84736	Membrane bound guanine nucleotide exchange factor; also known as a GEF or GDP-release factor; indirectly regulates adenylate cyclase through activation of Ras1p and Ras2p by stimulating the exchange of GDP for GTP; required for progression through G1; thermosensitivity of the cdc25-5 mutant is functionally complemented by human RASGRF1 or by a fragment of human SOS1 comprising the CDC25-related c…	2.86935e-14
cdc25	3.28567	Membrane bound guanine nucleotide exchange factor; also known as a GEF or GDP-release factor; indirectly regulates adenylate cyclase through activation of Ras1p and Ras2p by stimulating the exchange of GDP for GTP; required for progression through G1; thermosensitivity of the cdc25-5 mutant is functionally complemented by human RASGRF1 or by a fragment of human SOS1 comprising the CDC25-related c…	1.73001e-62
kin4	2.48539	Serine/threonine protein kinase; inhibits the mitotic exit network (MEN) when the spindle position checkpoint is activated; localized asymmetrically to mother cell cortex, spindle pole body and bud neck; KIN4 has a paralog, FRK1, that arose from the whole genome duplication	4.48018e-06
rec104	2.82439	Protein involved in early stages of meiotic recombination; required for meiotic crossing over; forms a complex with Rec102p and Spo11p necessary during the initiation of recombination	1.472e-05
mlh3	3.00355	Protein involved in DNA mismatch repair and meiotic recombination; involved in crossing-over during meiotic recombination; forms a complex with Mlh1p; mammalian homolog is implicated mammalian microsatellite instability	0.00247616
spo73	3.07098	Meiosis-specific protein required for prospore membrane morphogenesis; required for the proper shape of the prospore membrane (PSM) and for spore wall formation; functions cooperatively with SPO71 in PSM elongation; physically interacts with Spo71p; genetically antagonistic to SPO1, similar to SPO71; localizes to the PSM; required for spore wall formation during sporulation; dispensable for both …	5.11369e-17
Transporters
vba2	3.9664	Permease of basic amino acids in the vacuolar membrane	5.76772e-12
vba2	3.52104	Permease of basic amino acids in the vacuolar membrane	1.067e-14
mch2	3.45672	Protein with similarity to mammalian monocarboxylate permeases; monocarboxylate permeases are involved in transport of monocarboxylic acids across the plasma membrane but mutant is not deficient in monocarboxylate transport	1.65935e-45
eis1	3.09921	Component of the eisosome required for proper eisosome assembly; similar to Uso1p; authentic, non-tagged protein is detected in a phosphorylated state in highly purified mitochondria in high-throughput studies; protein increases in abundance and relocalizes from plasma membrane to cytoplasm upon DNA replication stress; EIS1 has a paralog, YKL050C, that arose from the whole genome duplication	8.7713e-55
arr3	3.20599	Plasma membrane metalloid/H+ antiporter; member of bile/arsenite/riboflavin transporter (BART) superfamily; transports arsenite and antimonite; required for resistance to arsenic compounds; transcription is activated by Arr1p in the presence of arsenite	1.68479e-12
YBR241C	3.12254	Allantoate permease; ureidosuccinate permease; also transports dipeptides, though with lower affinity than for allantoate and ureidosuccinate; expression is constitutive but sensitive to nitrogen catabolite repression	1.78125e-14
eis1	3.29896	Eisosome core component; eisosomes are large immobile patch structures at the cell cortex associated with endocytosis; phosphorylated on Thr233 upon Pkc1p hyperactivation in a Slt2p MAPK-dependent fashion; null mutants show activation of Pkc1p/Ypk1p stress resistance pathways; member of the BAR domain family	1.01432e-101
ady2	2.91248	Multidrug transporter of the major facilitator superfamily; member of the 12-spanner drug:H(+) antiporter DHA1 family; involved in spore wall assembly; sequence similarity to DTR1 and QDR3, and the triple mutant dtr1 qdr1 qdr3 exhibits reduced dityrosine fluorescence relative to the single mutants; required for resistance to quinidine, ketoconazole, fluconazole, and barban; QDR1 has a paralog, AQ…	4.05275e-26
agp2	2.69918	Plasma membrane regulator of polyamine and carnitine transport; has similarity to transporters but lacks transport activity; may act as a sensor that transduces environmental signals; has a positive or negative regulatory effect on transcription of many transporter genes	8.77266e-08
dal5	6.66707	Allantoate permease; ureidosuccinate permease; also transports dipeptides, though with lower affinity than for allantoate and ureidosuccinate; expression is constitutive but sensitive to nitrogen catabolite repression	8.28997e-25
lsp1	2.37966	Eisosome core component; eisosomes are large immobile patch structures at the cell cortex associated with endocytosis; phosphorylated on Thr233 upon Pkc1p hyperactivation in a Slt2p MAPK-dependent fashion; null mutants show activation of Pkc1p/Ypk1p stress resistance pathways; member of the BAR domain family	1.03005e-47
qdr1	2.37642	Multidrug transporter of the major facilitator superfamily; member of the 12-spanner drug:H(+) antiporter DHA1 family; involved in spore wall assembly; sequence similarity to DTR1 and QDR3, and the triple mutant dtr1 qdr1 qdr3 exhibits reduced dityrosine fluorescence relative to the single mutants; required for resistance to quinidine, ketoconazole, fluconazole, and barban; QDR1 has a paralog, AQ…	1.18435e-05
hxt1	2.33329	Low-affinity glucose transporter of the major facilitator superfamily; expression is induced by Hxk2p in the presence of glucose and repressed by Rgt1p when glucose is limiting; HXT1 has a paralog, HXT6, what arose from the whole genome duplication	6.64167e-05
pho89	2.30859	Plasma membrane Na+/Pi cotransporter; active in early growth phase; similar to phosphate transporters of Neurospora crassa; transcription regulated by inorganic phosphate concentrations and Pho4p; mutations in related human transporter genes hPit1 and hPit2 are associated with hyperphosphatemia-induced calcification of vascular tissue and familial idiopathic basal ganglia calcification	6.98349e-12
itr1	2.23625	Myo-inositol transporter; member of the sugar transporter superfamily; expression is repressed by inositol and choline via Opi1p and derepressed via Ino2p and Ino4p; relative distribution to the vacuole increases upon DNA replication stress; ITR1 has a paralog, ITR2, that arose from the whole genome duplication	6.91071e-10
fui1	2.08119	High affinity uridine permease, localizes to the plasma membrane; also mediates low but significant transport of the cytotoxic nucleoside analog 5-fluorouridine; not involved in uracil transport; relative distribution to the vacuole increases upon DNA replication stress	0.0120458
cell trafficking
vps41	2.67409	Subunit of the HOPS endocytic tethering complex; vacuole membrane protein that functions as a Rab GTPase effector, interacting specifically with the GTP-bound conformation of Ypt7p, facilitating tethering, docking and promoting membrane fusion events at the late endosome and vacuole; required for both membrane and protein trafficking; Yck3p-mediated phosphorylation regulates the organization of v…	0.0114146
unknown
bop2	3.52299	Protein of unknown function	1.54789e-29
YMR262W	2.55341	Protein of unknown function; interacts weakly with Knr4p; YMR262W is not an essential gene	3.3661e-16
crp1	2.50964	Protein that binds to cruciform DNA structures; CRP1 has a paralog, MDG1, that arose from the whole genome duplication	1.90741e-72
yrf1-6	2.50162	Helicase encoded by the Y' element of subtelomeric regions; highly expressed in the mutants lacking the telomerase component TLC1; potentially phosphorylated by Cdc28p	0.0154371
crp1	2.46778	Protein that binds to cruciform DNA structures; CRP1 has a paralog, MDG1, that arose from the whole genome duplication	3.7648e-57
yrf1-1	2.13201	Helicase encoded by the Y' element of subtelomeric regions; highly expressed in the mutants lacking the telomerase component TLC1; potentially phosphorylated by Cdc28p	0.00298816
yrf1-4	2.31406	Helicase encoded by the Y' element of subtelomeric regions; highly expressed in the mutants lacking the telomerase component TLC1; potentially phosphorylated by Cdc28p	0.039659
YKL222C	2.23703	Protein of unknown function; may interact with ribosomes, based on co-purification experiments; similar to transcriptional regulators from the zinc cluster (binuclear cluster) family; null mutant is sensitive to caffeine	4.49373e-08
pby1	2.14576	Putative tubulin tyrosine ligase associated with P-bodies; may have a role in mRNA metabolism; yeast knockout collection strain identified as a pby1 null mutant is actually wild-type for PBY1 and deleted for mms4	0.00154722
yrf1-1	2.32123	Helicase encoded by the Y' element of subtelomeric regions; highly expressed in the mutants lacking the telomerase component TLC1; potentially phosphorylated by Cdc28p	0.0563578
she4	2.08361	Protein containing a UCS (UNC-45/CRO1/SHE4) domain; binds to myosin motor domains to regulate myosin function; involved in endocytosis, polarization of the actin cytoskeleton, and asymmetric mRNA localization	3.52308e-12

## Sheet: Opaque enriched transcripts
						% total
							# genes	Category
						1.89394	5	Carbohydrate metabolism
Results of the differentially expressed ORFs related to metabolisms.						2.65152	7	iron
						6.43939	17	Nitrogen, sulfur and amino acid metabolism
ORF annotation	log2 fold change (O/W)	SGD annotation	adjusted p-value			0.757576	2	Phosphate metabolism
						1.13636	3	Vitamin, cofactor and prosthetic group metabolism
Carbohydrate metabolism						2.27273	6	Nucleotide metabolism
adh4	2.51399	Alcohol dehydrogenase isoenzyme type IV; dimeric enzyme demonstrated to be zinc-dependent despite sequence similarity to iron-activated alcohol dehydrogenases; transcription is induced in response to zinc deficiency	9.18845e-24			0.757576	2	Stress response/Drug resistance
nce103	2.40355	Carbonic anhydrase; metalloenzyme that catalyzes CO2 hydration to bicarbonate, which is an important metabolic substrate, and protons; not expressed under conditions of high CO2, such as inside a growing colony, but transcription is induced in response to low CO2 levels, such as on the colony surface in ambient air; poorly transcribed under aerobic conditions and at an undetectable level under an…	1.11546e-34			1.89394	5	Cell fate (cell growth, differentiation, cell surface and adhesion)
ima1	2.13386	Major isomaltase (alpha-1,6-glucosidase/alpha-methylglucosidase); required for isomaltose utilization; preferred specificity for isomaltose, alpha-methylglucoside, and palatinose, but also exhibits alpha-1,2 glucosidase activity on sucrose and kojibiose, and can cleave the 1,3-alpha linkage of nigerose and turanose and the alpha-1,5 linkage of leucrose in vitro; member of the IMA isomaltase family	6.05095e-07			0.757576	2	Ubiquitin
gas5	2.06621	1,3-beta-glucanosyltransferase; has similarity to Gas1p; localizes to the cell wall	3.08026e-06			3.0303	8	Mitochondrial proteins
YHR210C	2.00277	Putative aldose 1-epimerase superfamily protein; non-essential gene; highly expressed under anaeorbic conditions	0.000369832			1.89394	5	Transcription
						1.13636	3	Signaling
iron						4.16667	11	Mating type & cell cycle
fit2	6.60825	Mannoprotein that is incorporated into the cell wall; incorporated via a glycosylphosphatidylinositol (GPI) anchor; involved in the retention of siderophore-iron in the cell wall	6.583e-07			0.757576	2	Transporters
fit3	6.3448	Mannoprotein that is incorporated into the cell wall; incorporated via a glycosylphosphatidylinositol (GPI) anchor; involved in the retention of siderophore-iron in the cell wall	2.90899e-10			6.06061	16	unknown
fit3	5.8333	Mannoprotein that is incorporated into the cell wall; incorporated via a glycosylphosphatidylinositol (GPI) anchor; involved in the retention of siderophore-iron in the cell wall	0.000105701			64.3939	170	ribosome biogenesis/rna metabolism
fit3	5.81353	Mannoprotein that is incorporated into the cell wall; incorporated via a glycosylphosphatidylinositol (GPI) anchor; involved in the retention of siderophore-iron in the cell wall	0.000101521				264
fit3	5.59335	Mannoprotein that is incorporated into the cell wall; incorporated via a glycosylphosphatidylinositol (GPI) anchor; involved in the retention of siderophore-iron in the cell wall	1.95893e-05
fit3	5.50016	Mannoprotein that is incorporated into the cell wall; incorporated via a glycosylphosphatidylinositol (GPI) anchor; involved in the retention of siderophore-iron in the cell wall	4.96453e-05
fre6	2.22704	Putative ferric reductase with similarity to Fre2p; expression induced by low iron levels	3.80311e-05
Nitrogen, sulfur and amino acid metabolism
gap1	4.16759	General amino acid permease; Gap1p senses the presence of amino acid substrates to regulate localization to the plasma membrane when needed; essential for invasive growth	1.02727e-12
mep2	4.12084	Ammonium permease involved in regulation of pseudohyphal growth; belongs to Mep-Amt-Rh family of well-conserved ammonium (NH4+) transporters that includes human Rh factors; expression is under the nitrogen catabolite repression regulation; activity is controlled by phospho-silencing; phosphorylation of Mep2 mediated by Npr1; dephosphorylation involves Psr1p and Psr2	1.81889e-27
cys4	4.09889	Cystathionine beta-synthase; catalyzes synthesis of cystathionine from serine and homocysteine, the first committed step in cysteine biosynthesis; responsible for hydrogen sulfide generation; advances passage through START by promoting cell growth which requires catalytic activity, and reducing critical cell size independent of catalytic activity; mutations in human ortholog CBS cause homocystinu…	1.94286e-12
uga4	4.02403	GABA (gamma-aminobutyrate) permease; serves as a GABA transport protein involved in the utilization of GABA as a nitrogen source; catalyzes the transport of putrescine and delta-aminolevulinic acid (ALA); localized to the vacuolar membrane	2.46824e-16
dur3	2.87892	Plasma membrane transporter for both urea and polyamines; expression is highly sensitive to nitrogen catabolite repression and induced by allophanate, the last intermediate of the allantoin degradative pathway	2.11589e-09
uga4	2.70374	GABA (gamma-aminobutyrate) permease; serves as a GABA transport protein involved in the utilization of GABA as a nitrogen source; catalyzes the transport of putrescine and delta-aminolevulinic acid (ALA); localized to the vacuolar membrane	2.1609e-08
aro8	2.48118	Aromatic aminotransferase I; expression is regulated by general control of amino acid biosynthesis	1.85124e-14
yct1	2.37958	High-affinity cysteine-specific transporter; has similarity to the Dal5p family of transporters; green fluorescent protein (GFP)-fusion protein localizes to the endoplasmic reticulum; YCT1 is not an essential gene	4.93735e-35
met1	2.29764	-adenosyl-L-methionine uroporphyrinogen III transmethylase; involved in the biosynthesis of siroheme, a prosthetic group used by sulfite reductase; required for sulfate assimilation and methionine biosynthesis	2.03292e-46
arg8	2.17784	Acetylornithine aminotransferase; catalyzes the fourth step in the biosynthesis of the arginine precursor ornithine	1.78755e-19
can1	2.13774	Plasma membrane arginine permease; requires phosphatidyl ethanolamine (PE) for localization, exclusively associated with lipid rafts; mutation confers canavanine resistance; CAN1 has a paralog, ALP1, that arose from the whole genome duplication	8.59255e-06
his2	2.12473	Histidinolphosphatase; catalyzes the eighth step in histidine biosynthesis; mutations cause histidine auxotrophy and sensitivity to Cu, Co, and Ni salts; transcription is regulated by general amino acid control	0.0124725
met5	2.12181	Sulfite reductase beta subunit; involved in amino acid biosynthesis, transcription repressed by methionine	2.30079e-16
arg8	2.11631	Acetylornithine aminotransferase; catalyzes the fourth step in the biosynthesis of the arginine precursor ornithine	3.41219e-18
ura2	2.10742	Bifunctional carbamoylphosphate synthetase/aspartate transcarbamylase; catalyzes the first two enzymatic steps in the de novo biosynthesis of pyrimidines; both activities are subject to feedback inhibition by UTP	9.81924e-10
arg1	2.02166	Arginosuccinate synthetase; catalyzes the formation of L-argininosuccinate from citrulline and L-aspartate in the arginine biosynthesis pathway; potential Cdc28p substrate	6.68099e-14
his3	2.01674	Imidazoleglycerol-phosphate dehydratase; catalyzes the sixth step in histidine biosynthesis; mutations cause histidine auxotrophy and sensitivity to Cu, Co, and Ni salts; transcription is regulated by general amino acid control via Gcn4p	8.64345e-22
Phosphate metabolism
pho81	3.89027	Cyclin-dependent kinase (CDK) inhibitor; regulates Pho80p-Pho85p and Pcl7p-Pho85p cyclin-CDK complexes in response to phosphate levels; inhibitory activity for Pho80p-Pho85p requires myo-D-inositol heptakisphosphate (IP7) generated by Vip1p; relative distribution to the nucleus increases upon DNA replication stress	0.00022297
pho87	2.10807	Low-affinity inorganic phosphate (Pi) transporter; acts upstream of Pho81p in regulation of the PHO pathway; expression is independent of Pi concentration and Pho4p activity; contains 12 membrane-spanning segments; PHO87 has a paralog, PHO90, that arose from the whole genome duplication	5.20814e-14
Vitamin, cofactor and prosthetic group metabolism
pan6	4.59607	Pantothenate synthase; also known as pantoate-beta-alanine ligase, required for pantothenic acid biosynthesis, deletion causes pantothenic acid auxotrophy, homologous to E. coli panC	7.97132e-12
pan6	4.21757	Pantothenate synthase; also known as pantoate-beta-alanine ligase, required for pantothenic acid biosynthesis, deletion causes pantothenic acid auxotrophy, homologous to E. coli panC	2.3037e-19
rib7	2.38173	Diaminohydroxyphoshoribosylaminopyrimidine deaminase; catalyzes the second step of the riboflavin biosynthesis pathway	0.0123463
Nucleotide metabolism
aah1	3.69403	Adenine deaminase (adenine aminohydrolase); converts adenine to hypoxanthine; involved in purine salvage; transcriptionally regulated by nutrient levels and growth phase; Aah1p degraded upon entry into quiescence via SCF and the proteasome	1.001e-35
ura7	3.12707	Major CTP synthase isozyme (see also URA8); catalyzes the ATP-dependent transfer of the amide nitrogen from glutamine to UTP, forming CTP, the final step in de novo biosynthesis of pyrimidines; involved in phospholipid biosynthesis; capable of forming cytoplasmic filaments termed cytoophidium, especially during conditions of glucose depletion; URA7 has a paralog, URA8, that arose from the whole g…	7.57605e-43
fcy2	2.59884	Purine-cytosine permease; mediates purine (adenine, guanine, and hypoxanthine) and cytosine accumulation; relative distribution to the vacuole increases upon DNA replication stress	3.14981e-06
ade4	2.18036	hosphoribosylpyrophosphate amidotransferase (PRPPAT); catalyzes first step of the 'de novo' purine nucleotide biosynthetic pathway; also known as amidophosphoribosyltransferase	2.06967e-06
ade5	2.11583	bifunctional aminoimidazole ribotide synthase/glycinamide ribotide synthase; Bifunctional purine biosynthetic protein	4.72817e-05
ade8	2.08597	Phosphoribosyl-glycinamide transformylase; catalyzes a step in the 'de novo' purine nucleotide biosynthetic pathway	0.0545607
Stress response/Drug resistance
ssa3	2.49507		1.02343e-06
gre2	2.25901	3-methylbutanal reductase and NADPH-dependent methylglyoxal reductase; stress induced (osmotic, ionic, oxidative, heat shock and heavy metals); regulated by the HOG pathway; restores resistance to glycolaldehyde by coupling reduction of glycolaldehyde to ethylene glycol and oxidation of NADPH to NADP+; protein abundance increases in response to DNA replication stress; methylglyoxal reductase (NAD…	8.14115e-22
Cell fate (cell growth, differentiation, cell surface and adhesion)
sag1	10.8368	Alpha-agglutinin of alpha-cells; binds to Aga1p during agglutination, N-terminal half is homologous to the immunoglobulin superfamily and contains binding site for a-agglutinin, C-terminal half is highly glycosylated and contains GPI anchor	5.6723e-132
yvh1	3.87742	Dual specificity protein phosphatase; regulates growth, sporulation, and glycogen accumulation in a cAMP-dependent protein kinase cascade dependent manner; mutants are defective in 60S ribosome assembly; positively regulates pre-autophagosomal structure (PAS) formation upon nitrogen starvation or rapamycin treatment	1.68125e-99
cki1	3.34414	Choline kinase; catalyzes the first step in phosphatidylcholine synthesis via the CDP-choline (Kennedy pathway); exhibits some ethanolamine kinase activity contributing to phosphatidylethanolamine synthesis via the CDP-ethanolamine pathway; CKI1 has a paralog, EKI1, that arose from the whole genome duplication	1.02609e-05
emw1	2.26773	Essential conserved protein with a role in cell wall integrity; contains six TPR (tetratricopeptide repeat) domains clustered in the C-terminal region; conditional mutant is suppressed by overexpression of GFA1; protein abundance increases in response to DNA replication stress	6.41409e-14
flo11	2.01834	GPI-anchored cell surface glycoprotein (flocculin); required for pseudohyphal and invasive growth, flocculation, and biofilm formation; major determinant of colony morphology; transcription regulated by the MAPK pathway (Ste12p and Tec1p) and the cAMP pathway (Flo8p); required for formation of fibrous interconnections between cells of a wild strain; role in co-flocculation with other yeast specie…	0.000231275
Ubiquitin
siz1	3.54386	SUMO E3 ligase; promotes attachment of small ubiquitin-related modifier sumo (Smt3p) to primarily cytoplasmic proteins; regulates Rsp5p ubiquitin ligase activity and is in turn itself regulated by Rsp5p; required for sumoylation of septins and histone H3 variant Cse4p, a prerequisite for STUbL-mediated Ub-dependent degradation; localizes to the septin ring; acts as an adapter between E2, Ubc9p an…	0.00131201
cic1	2.42413	Essential protein that interacts with proteasome components; has a potential role in proteasome substrate specificity; also copurifies with 66S pre-ribosomal particles	5.47906e-17
Mitochondrial proteins
ymc1	4.55154	Secondary mitochondrial inner membrane glycine transporter; required with HEM25 for the transport of glycine into mitochondria for the initiation of heme biosynthesis; proposed role in oleate metabolism and glutamate biosynthesis; member of the mitochondrial carrier (MCF) family; localizes to the vacuole in response to H2O2; YMC1 has a paralog, YMC2, that arose from the whole genome duplication	1.10341e-15
ctp1	3.60095	Mitochondrial inner membrane citrate transporter; member of the mitochondrial carrier family	7.31176e-12
mis1	3.18361	Mitochondrial C1-tetrahydrofolate synthase; involved in interconversion between different oxidation states of tetrahydrofolate (THF); provides activities of formyl-THF synthetase, methenyl-THF cyclohydrolase, and methylene-THF dehydrogenase	1.74718e-49
sfc1	2.73193	Mitochondrial succinate-fumarate transporter; transports succinate into and fumarate out of the mitochondrion; required for ethanol and acetate utilization	0.000386664
imp2	2.70192	Catalytic subunit of mitochondrial inner membrane peptidase complex; required for maturation of mitochondrial proteins of the intermembrane space; complex contains two catalytic subunits (Imp1p and Imp2p that differ in substrate specificity), and Som1p	0.00801611
aco2	2.43988	Putative mitochondrial aconitase isozyme; similarity to Aco1p, an aconitase required for the TCA cycle; expression induced during growth on glucose, by amino acid starvation via Gcn4p, and repressed on ethanol	2.13134e-66
imp1	2.37911	Catalytic subunit of mitochondrial inner membrane peptidase complex; required for maturation of mitochondrial proteins of the intermembrane space; complex contains two catalytic subunits (Imp1p and Imp2p that differ in substrate specificty) and Som1p	3.41982e-24
rsm22	2.30898	Mitochondrial ribosomal protein of the small subunit; also predicted to be an S-adenosylmethionine-dependent RNA methyltransferase	1.10744e-27
Transcription
nat4	4.27956	N alpha-acetyl-transferase; involved in acetylation of the N-terminal residues of histones H4 and H2A	1.05088e-54
bas1	2.76967	Myb-related transcription factor; involved in regulating basal and induced expression of genes of the purine and histidine biosynthesis pathways; also involved in regulation of meiotic recombination at specific genes	1.24339e-49
hek2	2.38986	RNA binding protein involved in asymmetric localization of ASH1 mRNA; represses translation of ASH1 mRNA, an effect reversed by Yck1p-dependent phosphoryation; regulates telomere position effect and length; similarity to hnRNP-K	3.07052e-07
bas1	2.31811	Myb-related transcription factor; involved in regulating basal and induced expression of genes of the purine and histidine biosynthesis pathways; also involved in regulation of meiotic recombination at specific genes	8.4238e-27
mnn4	2.01227	Putative positive regulator of mannosylphosphate transferase Mnn6p; involved in mannosylphosphorylation of N-linked oligosaccharides; expression increases in late-logarithmic and stationary growth phases; coding sequence contains length polymorphisms in different strains; MNN4 has a paralog, YJR061W, that arose from the whole genome duplication	2.1509e-19
Signaling
pde2	2.21501	High-affinity cyclic AMP phosphodiesterase; component of the cAMP-dependent protein kinase signaling system, protects the cell from extracellular cAMP, contains readthrough motif surrounding termination codon	1.16241e-38
sap185	2.14732	Protein that forms a complex with the Sit4p protein phosphatase; required for Sit4p function; member of a family of similar proteins including Sap4p, Sap155p, and Sap190p; SAP185 has a paralog, SAP190, that arose from the whole genome duplication	1.26978e-05
pag1	2.05276	Component of the RAM signaling network; is involved in regulation of Ace2p activity and cellular morphogenesis, interacts with protein kinase Cbk1p and also with Kic1p	0.00289264
Mating type & cell cycle
sda1	4.39197	Protein required for actin organization and passage through Start; highly conserved nuclear protein; required for actin cytoskeleton organization; plays a critical role in G1 events; binds Nap1p; involved in 60S ribosome biogenesis	2.19459e-47
far11	3.93748	Protein involved in recovery from cell cycle arrest; acts in response to pheromone; also involved in regulation of intra-S DNA damage checkpoint and autophagy; is essential for dephosphorylation of Atg13p; interacts with Far3p, Far7p, Far8p, Far9p, Far10p and with the phosphatases Pph21p, Pph22p and Pph3p; has similarity to the N- and C-termini of N. crassa HAM-2; similar to human Fam40A and Fam4…	2.0175e-64
cln3	3.44846	G1 cyclin involved in cell cycle progression; activates Cdc28p kinase to promote G1 to S phase transition; plays a role in regulating transcription of other G1 cyclins, CLN1 and CLN2; regulated by phosphorylation and proteolysis; acetyl-CoA induces CLN3 transcription in response to nutrient repletion to promote cell-cycle entry; cell cycle arrest phenotype of the cln1 cln2 cln3 triple null mutant…	2.21449e-17
far11	3.42007	Protein involved in recovery from cell cycle arrest; acts in response to pheromone; also involved in regulation of intra-S DNA damage checkpoint and autophagy; is essential for dephosphorylation of Atg13p; interacts with Far3p, Far7p, Far8p, Far9p, Far10p and with the phosphatases Pph21p, Pph22p and Pph3p; has similarity to the N- and C-termini of N. crassa HAM-2; similar to human Fam40A and Fam4…	9.01342e-17
clb5	2.88027	B-type cyclin involved in DNA replication during S phase; activates Cdc28p to promote initiation of DNA synthesis; functions in formation of mitotic spindles along with Clb3p and Clb4p; most abundant during late G1 phase; CLB5 has a paralog, CLB6, that arose from the whole genome duplication	0.00128355
pcl5	2.83902	Cyclin; interacts with and phosphorylated by Pho85p cyclin-dependent kinase (Cdk), induced by Gcn4p at level of transcription, specifically required for Gcn4p degradation, may be sensor of cellular protein biosynthetic capacity	1.5602e-11
pds5	2.64302	Cohesion maintenance factor; involved in sister chromatid condensation and cohesion; colocalizes with cohesin on chromosomes; performs its cohesin maintenance function in pre-anaphase cells by protecting the integrity of the cohesion complex; also required during meiosis; relocalizes to the cytosol in response to hypoxia	0.071053
csm3	2.60641	Replication fork associated factor; required for stable replication fork pausing; component of the DNA replication checkpoint pathway; required for accurate chromosome segregation during meiosis; forms nuclear foci upon DNA replication stress	0.00825931
pch2	2.38205	Hexameric ring ATPase that remodels chromosome axis protein Hop1p; nucleolar component of the pachytene checkpoint, which prevents chromosome segregation when recombination and chromosome synapsis are defective; also represses meiotic interhomolog recombination in rDNA; required for meiotic double-stranded break formation	6.25597e-07
sps4	2.10877	Protein whose expression is induced during sporulation; not required for sporulation; heterologous expression in E. coli induces the SOS response that senses DNA damage	3.13883e-07
sps4	2.09516	Protein whose expression is induced during sporulation; not required for sporulation; heterologous expression in E. coli induces the SOS response that senses DNA damage	1.25145e-11
Transporters
YFL040W	4.51077	Putative transporter; member of the sugar porter family; YFL040W is not an essential gene; may have a role in intracellular sterol transport	1.92083e-15
thi73	2.65361	Putative plasma membrane permease; proposed to be involved in carboxylic acid uptake and repressed by thiamine; substrate of Dbf2p/Mob1p kinase; transcription is altered if mitochondrial dysfunction occurs	1.82915e-08
unknown
YLR307C-A	4.34027	Putative protein of unknown function	2.61305e-07
YJR142W	4.31366	8-oxo-dGTP diphosphatase of the Nudix hydrolase family; converts diphosphates of damaged forms of thiamin to monophosphates; GST fusion protein is a Dbf2p-Mob1p phosphorylation target in a proteome chip analysis; synthetic lethal with PH085 deletion; plays a role in restricting Ty1 transposition	1.87247e-08
rsn1	3.69294	Membrane protein of unknown function; overexpression suppresses NaCl sensitivity of sro7 mutant cells by restoring sodium pump (Ena1p) localization to the plasma membrane	5.8553e-103
YKL068W-A	3.46484	Putative protein of unknown function; identified by homology to Ashbya gossypii	1.0936e-21
vel1	3.36442	Protein of unknown function; highly induced in zinc-depleted conditions and has increased expression in NAP1 deletion mutants; VEL1 has a paralog, YOR387C, that arose from a single-locus duplication	0.00185929
lia1	3.19416	Deoxyhypusine hydroxylase; HEAT-repeat containing metalloenzyme that catalyzes hypusine formation; binds to and is required for the modification of Hyp2p (eIF5A); complements S. pombe mmd1 mutants defective in mitochondrial positioning; protein abundance increases in response to DNA replication stress	2.15458e-22
atc1	3.13193	Nuclear protein; possibly involved in regulation of cation stress responses and/or in the establishment of bipolar budding pattern; relative distribution to the nucleus decreases upon DNA replication stress	6.63455e-12
atc1	2.91396	Nuclear protein; possibly involved in regulation of cation stress responses and/or in the establishment of bipolar budding pattern; relative distribution to the nucleus decreases upon DNA replication stress	5.53289e-08
YCR016W	2.49318	Putative protein of unknown function; green fluorescent protein (GFP)-fusion protein localizes to the nucleolus and nucleus; predicted to be involved in ribosome biogenesis	3.41982e-24
djp1	2.48691	Cytosolic J-domain-containing protein; required for peroxisomal protein import and involved in peroxisome assembly; facilitates import of Mim1p and Mim2p into the mitochondrial outer membrane; homologous to E. coli DnaJ	0.000118173
YBR085C-A	2.454	Protein of unknown function; green fluorescent protein (GFP)-fusion protein localizes to the cytoplasm and to the nucleus; protein abundance increases in response to DNA replication stress	1.47741e-10
YHR022C	2.40565	Putative protein of unknown function; YHR022C is not an essential gene	3.02534e-20
fap1	2.26445	Protein that binds to Fpr1p; confers rapamycin resistance by competing with rapamycin for Fpr1p binding; accumulates in the nucleus upon treatment of cells with rapamycin; has similarity to D. melanogaster shuttle craft and human NFX1	4.47288e-46
YML108W	2.10394	Protein of unknown function; structure defines a new subfamily of the split beta-alpha-beta sandwiches; green fluorescent protein (GFP)-fusion protein localizes to the cytoplasm and nucleus; YML108W is not an essential gene; relative distribution to the nucleus increases upon DNA replication stress	4.06813e-17
YJR056C	2.04449	Protein of unknown function; green fluorescent protein (GFP)-fusion protein localizes to both the cytoplasm and the nucleus; relative distribution to the nucleus increases upon DNA replication stress	2.73396e-30
YMR265C	2.00723	Putative protein of unknown function	3.04136e-24
ribosome biogenesis/rna metabolism
nop13	4.91317	Nucleolar protein found in preribosomal complexes; contains an RNA recognition motif (RRM); relative distribution to the nucleolus increases upon DNA replication stress	1.25894e-64
rlp7	4.86084	Nucleolar protein similar to large ribosomal subunit L7 proteins; constituent of 66S pre-ribosomal particles; plays an essential role in processing of precursors to the large ribosomal subunit RNAs; binds junction of ITS2 and ITS2-proximal stem between the 3' end of 5.8S rRNA and the 5' end of 25S rRNA	1.91514e-41
mrd1	4.66207	Essential conserved small ribosomal subunit (40s) synthesis factor; component of the 90S preribosome; required for production of 18S rRNA and small ribosomal subunit; contains five consensus RNA-binding domains and binds to the pre-rRNA at two sites within the 18S region	1.12156e-62
kap123	4.1621	Karyopherin beta; mediates nuclear import of ribosomal proteins prior to assembly into ribosomes and import of histones H3 and H4; localizes to the nuclear pore, nucleus, and cytoplasm; exhibits genetic interactions with RAI1	2.35513e-55
dbp9	4.13052	DEAD-box protein required for 27S rRNA processing; exhibits DNA, RNA and DNA/RNA helicase activities; ATPase activity shows preference for DNA over RNA; DNA helicase activity abolished by mutation in RNA-binding domain	1.61969e-28
mrt4	4.09546	Protein involved in mRNA turnover and ribosome assembly; required at post-transcriptional step for efficient retrotransposition; localizes to the nucleolus	3.73739e-93
has1	3.99173	ATP-dependent RNA helicase; involved in the biogenesis of 40S and 60S ribosome subunits; localizes to both the nuclear periphery and nucleolus; highly enriched in nuclear pore complex fractions; constituent of 66S pre-ribosomal particles	2.62984e-62
nop6	3.93291	rRNA-binding protein required for 40S ribosomal subunit biogenesis; contains an RNA recognition motif (RRM); hydrophilin essential to overcome the stress of the desiccation-rehydration process; NOP6 may be a fungal-specific gene as no homologs have been yet identified in higher eukaryotes	1.04869e-29
nsr1	3.91781	Nucleolar protein that binds nuclear localization sequences; required for pre-rRNA processing and ribosome biogenesis; binds to single stranded telomeric DNA and mRNA; methylated by Hmt1p; interaction with Top1p and nucleolar localization are negatively regulated by polyphosphorylation	2.80104e-106
ebp2	3.91266	Required for 25S rRNA maturation and 60S ribosomal subunit assembly; localizes to the nucleolus and in foci along nuclear periphery; constituent of 66S pre-ribosomal particles; cooperates with Rrs1p and Mps3p to mediate telomere clustering by binding Sir4p, but is not involved in telomere tethering	3.00319e-43
prx1	3.86929	Mitochondrial peroxiredoxin with thioredoxin peroxidase activity; has a role in reduction of hydroperoxides; reactivation requires Trr2p and glutathione; induced during respiratory growth and oxidative stress; phosphorylated; protein abundance increases in response to DNA replication stress	6.30166e-29
hca4	3.81974	DEAD box RNA helicase; component of the SSU; interacts with Bfr2p and Enp2p; high-copy number suppression of a U14 snoRNA processing mutant suggests an involvement in 18S rRNA synthesis	3.70844e-99
brx1	3.8089	Nucleolar protein; constituent of 66S pre-ribosomal particles; depletion leads to defects in rRNA processing and a block in the assembly of large ribosomal subunits; possesses a sigma(70)-like RNA-binding motif	1.68781e-22
nop7	3.78617	Component of several different pre-ribosomal particles; forms a complex with Ytm1p and Erb1p that is required for maturation of the large ribosomal subunit; required for exit from G0 and the initiation of cell proliferation	4.10877e-148
rrp5	3.75992	RNA binding protein involved in synthesis of 18S and 5.8S rRNAs; component of ribosomal small subunit (SSU) processome and 90S preribosome; required for pre-rRNA packaging and compaction of processome into dense terminal balls; part of Mak21p-Noc2p-Rrp5p module that associates with nascent pre-rRNA during transcription with role in biogenesis of large ribosomal subunit; binds single stranded trac…	4.59236e-23
rkm3	3.75859	Ribosomal lysine methyltransferase; specific for monomethylation of Rpl42ap and Rpl42bp (lysine 40); nuclear SET domain containing protein; relocalizes to the cytosol in response to hypoxia	2.05241e-138
bfr2	3.73123	Component of the SSU and 90S preribosomes; involved in pre-18S rRNA processing; binds to U3 snoRNA and Mpp10p; multicopy suppressor of sensitivity to Brefeldin A; expression is induced during lag phase and also by cold shock	1.75096e-43
spb1	3.6761	AdoMet-dependent methyltransferase; involved in rRNA processing and 60S ribosomal subunit maturation; methylates G2922 in the tRNA docking site of the large subunit rRNA and in the absence of snR52, U2921; suppressor of PAB1 mutants	1.3813e-55
erb1	3.6641	Constituent of 66S pre-ribosomal particles; forms a complex with Nop7p and Ytm1p that is required for maturation of the large ribosomal subunit; required for maturation of the 25S and 5.8S ribosomal RNAs; homologous to mammalian Bop1	5.98912e-35
nop9	3.65221	Essential subunit of U3-containing 90S preribosome; involved in production of 18S rRNA and assembly of small ribosomal subunit; also part of pre-40S ribosome and required for its export into cytoplasm; binds RNA and contains pumilio domain	1.43881e-19
dbp2	3.64742	ATP-dependent RNA helicase of the DEAD-box protein family; has strong preference for dsRNA; interacts with YRA1; required for assembly of Yra1p, Nab2p and Mex67p onto mRNA and formation of nuclear mRNP; involved in mRNA decay and rRNA processing; may be involved in suppression of transcription from cryptic initiation sites	3.62452e-13
rrs1	3.64149	Essential protein that binds ribosomal protein L11; required for nuclear export of the 60S pre-ribosomal subunit during ribosome biogenesis; localizes to the nucleolus and in foci along nuclear periphery; cooperates with Ebp2p and Mps3p to mediate telomere clustering by binding Sir4p, but is not involved in telomere tethering; mouse homolog shows altered expression in Huntington's disease model m…	6.41497e-48
ytm1	3.63472	Ribosomal assembly factor and 66S pre-ribosomal particle constituent; subunit of the Nop7-subcomplex (PeBoW complex), required for an early nucleolar step in pre-60S ribosomal particle maturation; interaction of its ubiquitin-like (UBL) domain with the MIDAS domain in the Rea1p tail triggers release of the subcomplex and possibly other biogenesis factors via cycles of ATP hydrolysis; involved in …	4.37586e-36
fcf2	3.61661	Nucleolar protein involved in the early steps of 35S rRNA processing; interacts with Faf1p; member of a transcriptionally co-regulated set of genes called the RRB regulon; essential gene	3.14295e-53
ebp2	3.59878	Required for 25S rRNA maturation and 60S ribosomal subunit assembly; localizes to the nucleolus and in foci along nuclear periphery; constituent of 66S pre-ribosomal particles; cooperates with Rrs1p and Mps3p to mediate telomere clustering by binding Sir4p, but is not involved in telomere tethering	2.06132e-29
dhr2	3.59169	Predominantly nucleolar DEAH-box ATP-dependent RNA helicase; required for 18S rRNA synthesis	1.19168e-48
tsr1	3.57549	Protein required for processing of 20S pre-rRNA in the cytoplasm; associates with pre-40S ribosomal particles; inhibits the premature association of 60S subunits with assembling 40S subunits in the cytoplasm; similar to Bms1p; relocalizes from nucleus to cytoplasm upon DNA replication stress	4.75361e-33
enp1	3.53227	Protein associated with U3 and U14 snoRNAs; required for pre-rRNA processing and 40S ribosomal subunit synthesis; localized in the nucleus and concentrated in the nucleolus; human BYSL functionally complements the heat sensitivity of an enp1 ts mutant	3.32121e-59
lcp5	3.51772	Essential protein involved in maturation of 18S rRNA; depletion leads to inhibited pre-rRNA processing and reduced polysome levels; localizes primarily to the nucleolus	9.72928e-56
rpc19	3.50533	RNA polymerase subunit AC19; common to RNA polymerases I and III	5.08686e-55
dim1	3.47248	Essential 18S rRNA dimethylase (dimethyladenosine transferase); responsible for conserved m6(2)Am6(2)A dimethylation in 3'-terminal loop of 18S rRNA, part of 90S and 40S pre-particles in nucleolus, involved in pre-ribosomal RNA processing; human homolog DIMT1 complements yeast dim1 mutant	5.51791e-101
mak5	3.46772	Essential nucleolar protein; putative DEAD-box RNA helicase required for maintenance of M1 dsRNA virus; involved in biogenesis of large (60S) ribosomal subunits	5.69673e-23
rcl1	3.46069	Endonuclease that cleaves pre-rRNA at site A2 for 18S rRNA biogenesis; subunit of U3-containing 90S preribosome processome complex involved in small ribosomal subunit assembly; stimulates Bms1p GTPase and U3 binding activity; similar to RNA cyclase-like proteins but no cyclase activity detected	7.65959e-44
arx1	3.45192	Nuclear export factor for the ribosomal pre-60S subunit; shuttling factor which directly binds FG rich nucleoporins and facilities translocation through the nuclear pore complex; interacts directly with Alb1p; responsible for Tif6p recycling defects in the absence of Rei1; associated with the ribosomal export complex	1.17793e-70
nob1	3.43202	rotein involved in proteasomal and 40S ribosomal subunit biogenesis; required for cleavage of the 20S pre-rRNA to generate the mature 18S rRNA; cleavage is activated by Fun12p, a GTPase and translation initiation factor; relocalizes from nucleus to nucleolus upon DNA replication stress	6.5771e-71
ipi3	3.42582	Component of the Rix1 complex and pre-replicative complexes (pre-RCs); required for processing of ITS2 sequences from 35S pre-rRNA; component of the pre-60S ribosomal particle with the dynein-related AAA-type ATPase Mdn1p; required for pre-RC formation and maintenance during DNA replication licensing; highly conserved protein which contains several WD40 motifs; IPI3 is an essential gene; other me…	9.07284e-34
rpa190	3.41391	RNA polymerase I largest subunit A190	2.0117e-34
fpr3	3.40929	Nucleolar peptidyl-prolyl cis-trans isomerase (PPIase); FK506 binding protein; affects expression of multiple genes via its role in nucleosome assembly; phosphorylated by casein kinase II (Cka1p-Cka2p-Ckb1p-Ckb2p) and dephosphorylated by Ptp1p; PPIase domain acts as a transcriptional repressor when tethered to DNA by lexA, and repressor activity is dependent on PPIase activity; FPR3 has a paralog…	6.53602e-34
noc3	3.40901	Subunit of a nuclear complex with Noc2p and pre-replicative complexes; the Noc2p-Noc3p complex binds to 66S ribosomal precursors to mediate their maturation and intranuclear transport; binds to chromatin at active replication origins, and is required for pre-RC formation and maintenance during DNA replication licensing	1.37583e-59
enp2	3.40427	Component of the SSU; required for pre-18S rRNA processing, biogenesis of the small ribosomal subunit; interacts with U3 snoRNA, Mpp10p and Bfr2p; contains WD repeats, and has homology to Spb1p	1.19675e-75
fpr3	3.40051	Nucleolar peptidyl-prolyl cis-trans isomerase (PPIase); FK506 binding protein; affects expression of multiple genes via its role in nucleosome assembly; phosphorylated by casein kinase II (Cka1p-Cka2p-Ckb1p-Ckb2p) and dephosphorylated by Ptp1p; PPIase domain acts as a transcriptional repressor when tethered to DNA by lexA, and repressor activity is dependent on PPIase activity; FPR3 has a paralog…	2.42361e-43
noc3	3.40901	Subunit of a nuclear complex with Noc2p and pre-replicative complexes; the Noc2p-Noc3p complex binds to 66S ribosomal precursors to mediate their maturation and intranuclear transport; binds to chromatin at active replication origins, and is required for pre-RC formation and maintenance during DNA replication licensing	1.37583e-59
enp2	3.40427	Component of the SSU; required for pre-18S rRNA processing, biogenesis of the small ribosomal subunit; interacts with U3 snoRNA, Mpp10p and Bfr2p; contains WD repeats, and has homology to Spb1p	1.19675e-75
fpr3	3.40051	Nucleolar peptidyl-prolyl cis-trans isomerase (PPIase); FK506 binding protein; affects expression of multiple genes via its role in nucleosome assembly; phosphorylated by casein kinase II (Cka1p-Cka2p-Ckb1p-Ckb2p) and dephosphorylated by Ptp1p; PPIase domain acts as a transcriptional repressor when tethered to DNA by lexA, and repressor activity is dependent on PPIase activity; FPR3 has a paralog…	2.42361e-43
puf6	3.38766	Pumilio-homology domain protein; binds the 3' UTR of ASH1 mRNA and represses its translation, resulting in proper asymmetric localization of ASH1 mRNA; required at post-transcriptional step for efficient retrotransposition; absence results in decreased Ty1 Gag:GFP protein levels; co-sediments with the 60S ribosomal subunit and is required for its biogenesis	7.01293e-13
mak16	3.35673	Essential nuclear protein; constituent of 66S pre-ribosomal particles; required for maturation of 25S and 5.8S rRNAs; required for maintenance of M1 satellite double-stranded RNA of the L-A virus	1.50778e-59
ssf2	3.352	Protein required for ribosomal large subunit maturation; functionally redundant with Ssf1p; member of the Brix family; SSF2 has a paralog, SSF1, that arose from the whole genome duplication	1.40765e-130
fpr3	3.32458	Nucleolar peptidyl-prolyl cis-trans isomerase (PPIase); FK506 binding protein; affects expression of multiple genes via its role in nucleosome assembly; phosphorylated by casein kinase II (Cka1p-Cka2p-Ckb1p-Ckb2p) and dephosphorylated by Ptp1p; PPIase domain acts as a transcriptional repressor when tethered to DNA by lexA, and repressor activity is dependent on PPIase activity; FPR3 has a paralog…	3.04381e-35
pno1	3.31749	Essential nucleolar protein required for pre-18S rRNA processing; interacts with Dim1p, an 18S rRNA dimethyltransferase, and also with Nob1p, which is involved in proteasome biogenesis; contains a KH domain	1.47377e-75
rsa4	3.31698	Ribosomal large subunit (60S) assembly factor; association of the N-terminal ubiquitin-like (UBL) domain of this preribosomal factor with the MIDAS domain in the Rea1p tail, promoted by the GTPase Nog2p, is required for the ATP-dependent dissociation of preribosomal factors including the Rix1p subcomplex, Rea1p, Nog2p and Rsa1p itself prior to nuclear export of pre-60S particles; contains WD-repe…	2.53318e-111
bms1	3.31616	GTPase required for ribosomal subunit synthesis and rRNA processing; required for synthesis of 40S ribosomal subunits and for processing the 35S pre-rRNA at sites A0, A1, and A2; interacts with Rcl1p, which stimulates its GTPase and U3 snoRNA binding activities; has similarity to Tsr1p	6.46427e-41
utp13	3.30483	Nucleolar protein; component of the small subunit (SSU) processome containing the U3 snoRNA that is involved in processing of pre-18S rRNA	1.82815e-26
rok1	3.30349	RNA-dependent ATPase; involved in pre-rRNA processing at sites A0, A1, and A2, and in control of cell cycle progression; contains two upstream open reading frames (uORFs) in 5' untranslated region which regulate translation	3.54923e-18
rrn11	3.29202	Component of the core factor (CF) rDNA transcription factor complex; CF is required for transcription of 35S rRNA genes by RNA polymerase I and is composed of Rrn6p, Rrn7p, and Rrn11p	1.07895e-30
dus3	3.27122	Dihydrouridine synthase; member of a widespread family of conserved proteins including Smm1p, Dus1p, and Dus4p; contains a consensus oleate response element (ORE) in its promoter region; forms nuclear foci upon DNA replication stress	5.39384e-31
rpa49	3.26697	RNA polymerase I subunit A49; essential for nucleolar assembly and for high polymerase loading rate; required for nucleolar localization of Rpa34p	4.44616e-49
nmd3	3.23855	Protein involved in nuclear export of the large ribosomal subunit; acts as a Crm1p-dependent adapter protein for export of nascent ribosomal subunits through the nuclear pore complex	2.69722e-34
rrp12	3.23627	Protein required for export of the ribosomal subunits; associates with the RNA components of the pre-ribosomes; has a role in nuclear import in association with Pse1p; also plays a role in the cell cycle and the DNA damage response; contains HEAT-repeats	1.21682e-24
dbp10	3.17646	utative ATP-dependent RNA helicase of the DEAD-box protein family; constituent of 66S pre-ribosomal particles; essential protein involved in ribosome biogenesis	6.47786e-102
nop53	3.15886	Nucleolar protein; involved in biogenesis of the 60S subunit of the ribosome; interacts with rRNA processing factors Cbf5p and Nop2p and with the nucleolar proteins Nop17p and Nip7p; null mutant is viable but growth is severely impaired	2.57075e-69
nop12	3.14567	Nucleolar protein involved in pre-25S rRNA processing; also involved in biogenesis of large 60S ribosomal subunit; contains an RNA recognition motif (RRM); binds to Ebp2; similar to Nop13p and Nsr1p	5.71068e-20
esf1	3.14312	Nucleolar protein involved in pre-rRNA processing; depletion causes severely decreased 18S rRNA levels	2.65169e-60
nog1	3.12103	Putative GTPase; associates with free 60S ribosomal subunits in the nucleolus and is required for 60S ribosomal subunit biogenesis; constituent of 66S pre-ribosomal particles; member of the ODN family of nucleolar G-proteins	7.07861e-26
noc2	3.11435	Protein involved in ribosome biogenesis; forms a nucleolar complex with Mak21p that binds to 90S and 66S pre-ribosomes; forms a nuclear complex with Noc3p that binds to 66S pre-ribosomes; both complexes mediate intranuclear transport of ribosomal precursors; acts as part of a Mak21p-Noc2p-Rrp5p module that associates with nascent pre-rRNA during transcription and has a role in bigenesis of the la…	6.17985e-16
rrp14	3.10292	Essential protein, constituent of 66S pre-ribosomal particles; interacts with proteins involved in ribosomal biogenesis and cell polarity; member of the SURF-6 family	3.58229e-43
nog2	3.09565	Putative GTPase; associates with pre-60S ribosomal subunits in the nucleolus and is required for their nuclear export and maturation; recruited by ribosomal proteins L17, L35, and L37 to assembling ribosomes after 27SB pre-rRNA is generated, immediately preceding removal of ITS2	7.28577e-32
utp10	3.09173	Nucleolar protein; component of the small subunit (SSU) processome containing the U3 snoRNA that is involved in processing of pre-18S rRNA; mutant has increased aneuploidy tolerance	7.74439e-52
rpf1	3.09059	Protein involved in assembly and export of the large ribosomal subunit; nucleolar protein; constituent of 66S pre-ribosomal particles; contains a sigma(70)-like motif, which is thought to bind RNA	7.76052e-46
gcd10	3.08869	Subunit of tRNA (1-methyladenosine) methyltransferase with Gcd14p; required for the modification of the adenine at position 58 in tRNAs, especially tRNAi-Met; first identified as a negative regulator of GCN4 expression	2.28822e-19
rba50	3.08273	Protein involved in transcription; interacts with RNA polymerase II subunits Rpb2p, Rpb3, and Rpb11p; has similarity to human RPAP1	7.12783e-30
cgr1	3.07846	Protein involved in nucleolar integrity and processing of pre-rRNA; has a role in processing rRNA for the 60S ribosome subunit; transcript is induced in response to cytotoxic stress but not genotoxic stress; relocalizes from nucleus to nucleolus upon DNA replication stress	3.0713e-15
fcf1	3.06369	Putative PINc domain nuclease; required for early cleavages of 35S pre-rRNA and maturation of 18S rRNA; component of the SSU (small subunit) processome involved in 40S ribosomal subunit biogenesis; copurifies with Faf1p	1.92915e-19
pwp2	3.05703	Conserved 90S pre-ribosomal component; essential for proper endonucleolytic cleavage of the 35 S rRNA precursor at A0, A1, and A2 sites; contains eight WD-repeats; PWP2 deletion leads to defects in cell cycle and bud morphogenesis	6.07304e-99
tpa1	3.04509	Fe(II)/2-oxoglutarate-dependent dioxygenase family member; catalyzes the repair of methyl-base lesions in both ss and dsDNA by oxidative demethylation; Poly(rA)-binding protein involved in mRNA poly(A) tail length and mRNA stability; role in translation termination efficiency; interacts with Sup45p (eRF1), Sup35p (eRF3) and Pab1p; similar to human prolyl 4-hydroxylase OGFOD1; binds Fe(II) and 2-o…	1.40585e-16
pwp1	3.04117	Protein with WD-40 repeats involved in rRNA processing; associates with trans-acting ribosome biogenesis factors; similar to beta-transducin superfamily	5.23048e-38
utp8	3.02347	Nucleolar protein required for export of tRNAs from the nucleus; also copurifies with the small subunit (SSU) processome containing the U3 snoRNA that is involved in processing of pre-18S rRNA	1.24079e-20
sgd1	2.98913	Essential nuclear protein; required for biogenesis of the small ribosomal subunit; has a possible role in the osmoregulatory glycerol response; putative homolog of human NOM1 which is implicated in acute myeloid leukemia	6.18308e-18
net1	2.97722	Core subunit of the RENT complex; involved in nucleolar silencing and telophase exit; stimulates transcription by RNA polymerase I and regulates nucleolar structure; NET1 has a paralog, TOF2, that arose from the whole genome duplication	3.11271e-08
rix1	2.97695	Component of the Rix1 complex and possibly pre-replicative complexes; required for processing of ITS2 sequences from 35S pre-rRNA; component of the pre-60S ribosomal particle with the dynein-related AAA-type ATPase Mdn1p; required for pre-replicative complex (pre-RC) formation and maintenance during DNA replication licensing; relocalizes to the cytosol in response to hypoxia; essential gene	8.15635e-42
utp21	2.96664	Subunit of U3-containing 90S preribosome and SSU processome complexes; involved in production of 18S rRNA and assembly of small ribosomal subunit; synthetic defect with STI1 Hsp90 cochaperone; human homolog linked to glaucoma; Small Subunit processome is also known as SSU processome	3.65715e-38
urb1	2.96397	Protein required for the normal accumulation of 25S and 5.8S rRNAs; nucleolar protein; associated with the 27SA2 pre-ribosomal particle; proposed to be involved in the biogenesis of the 60S ribosomal subunit	1.51339e-14
rlp24	2.93345	Essential protein required for ribosomal large subunit biogenesis; associated with pre-60S ribosomal subunits; stimulates the ATPase activity of Afg2p, which is required for release of Rlp24p from the pre-60S particle; has similarity to Rpl24Ap and Rpl24Bp	3.20684e-70
rrp36	2.92587	Component of 90S preribosomes; involved in early cleavages of the 35S pre-rRNA and in production of the 40S ribosomal subunit	6.47722e-65
nsa2	2.9207	Protein constituent of 66S pre-ribosomal particles; contributes to processing of the 27S pre-rRNA; recruited by ribosomal proteins L17, L35, and L37 to assembling ribosomes after 27SB pre-rRNA is generated, immediately preceding removal of ITS2	4.43134e-45
upt30	2.9101	Putative subunit of U3-containing 90S preribosome complex; complex is involved in production of 18S rRNA and assembly of small ribosomal subunit	6.81138e-18
rio2	2.90505	Essential serine kinase involved in the processing of 20S pre-rRNA; involved in the processing of the 20S pre-rRNA into mature 18S rRNA; has similarity to Rio1p	2.14776e-13
puf6	2.87212	Pumilio-homology domain protein; binds the 3' UTR of ASH1 mRNA and represses its translation, resulting in proper asymmetric localization of ASH1 mRNA; required at post-transcriptional step for efficient retrotransposition; absence results in decreased Ty1 Gag:GFP protein levels; co-sediments with the 60S ribosomal subunit and is required for its biogenesis	1.63986e-11
nop1	2.84304	Histone glutamine methyltransferase, modifies H2A at Q105 in nucleolus; component of the small subunit processome complex, which is required for processing of pre-18S rRNA; ortholog of mammalian fibrillarin; inviability of the null mutant is functionally complemented by human FBL	1.3518e-09
trm11	2.83909	Catalytic subunit of adoMet-dependent tRNA methyltransferase complex; required for the methylation of the guanosine nucleotide at position 10 (m2G10) in tRNAs; contains a THUMP domain and a methyltransferase domain; another complex member is Trm112p	3.19028e-35
kre33	2.83847	Protein required for biogenesis of the small ribosomal subunit; heterozygous mutant shows haploinsufficiency in K1 killer toxin resistance; essential gene; NAT10, the human homolog, implicated in several types of cancer and premature aging	3.0453e-53
drs1	2.83389	Nucleolar DEAD-box protein required for ribosome assembly and function; including synthesis of 60S ribosomal subunits; constituent of 66S pre-ribosomal particles	3.52493e-97
rrb1	2.80257	Specific chaperone for ribosomal protein Rpl3p; binds to nascent Rpl3p during translation; essential gene	5.62646e-29
nog2	2.7984	Putative GTPase; associates with pre-60S ribosomal subunits in the nucleolus and is required for their nuclear export and maturation; recruited by ribosomal proteins L17, L35, and L37 to assembling ribosomes after 27SB pre-rRNA is generated, immediately preceding removal of ITS2	2.03794e-48
bms1	2.79837	GTPase required for ribosomal subunit synthesis and rRNA processing; required for synthesis of 40S ribosomal subunits and for processing the 35S pre-rRNA at sites A0, A1, and A2; interacts with Rcl1p, which stimulates its GTPase and U3 snoRNA binding activities; has similarity to Tsr1p	3.26901e-39
noc4	2.77529	Nucleolar protein; forms a complex with Nop14p that mediates maturation and nuclear export of 40S ribosomal subunits; relocalizes to the cytosol in response to hypoxia	6.40983e-35
rpa135	2.77017	RNA polymerase I second largest subunit A135	1.79026e-27
ret1	2.72583	Second-largest subunit of RNA polymerase III; RNA polymerase III is responsible for the transcription of tRNA and 5S RNA genes, and other low molecular weight RNAs	7.21807e-15
utp18	2.72436	Small-subunit processome protein involved in pre-18S rRNA maturation; part of a subunit of the 90S preribosomal particle capable of interacting directly with the 5' ETS of the 35S pre-rRNA; contains WD40 repeats	2.59286e-30
dbp3	2.72369	RNA-Dependent ATPase, member of DExD/H-box family; involved in cleavage of site A3 within the ITS1 spacer during rRNA processing; not essential for growth, but deletion causes severe slow-growth phenotype	6.14262e-31
nop56	2.72257	Essential evolutionarily-conserved nucleolar protein; component of the box C/D snoRNP complexes that direct 2'-O-methylation of pre-rRNA during its maturation; overexpression causes spindle orientation defects	1.91338e-98
utp15	2.71371	Nucleolar protein; component of the small subunit (SSU) processome containing the U3 snoRNA that is involved in processing of pre-18S rRNA	4.72728e-69
sof1	2.68659	Protein required for biogenesis of 40S (small) ribosomal subunit; has similarity to the beta subunit of trimeric G-proteins and the splicing factor Prp4p; essential gene	1.05112e-14
nop58	2.68161	Protein involved in producing mature rRNAs and snoRNAs; involved in pre-rRNA processing, 18S rRNA synthesis, and snoRNA synthesis; component of the small subunit processome complex, which is required for processing of pre-18S rRNA	1.61774e-28
lhp1	2.64739	RNA binding protein required for maturation of tRNA and U6 snRNA; acts as a molecular chaperone for RNAs transcribed by polymerase III; homologous to human La (SS-B) autoantigen	1.98708e-41
utp9	2.63459	Nucleolar protein; component of the small subunit (SSU) processome containing the U3 snoRNA that is involved in processing of pre-18S rRNA	1.62433e-27
dph5	2.62934	Methyltransferase required for synthesis of diphthamide; diphthamide is a modified histidine residue of translation elongation factor 2 (Eft1p or Eft2p); not essential for viability; GFP-Dph5p fusion protein localizes to the cytoplasm	1.09088e-08
rrp9	2.62093	Protein involved in pre-rRNA processing; associated with U3 snRNP; component of small ribosomal subunit (SSU) processosome; ortholog of the human U3-55k protein	2.4683e-28
dip2	2.61577	Nucleolar protein; specifically associated with the U3 snoRNA, part of the large ribonucleoprotein complex known as the small subunit (SSU) processome, required for 18S rRNA biogenesis, part of the active pre-rRNA processing complex	9.08241e-13
mak21	2.59916	Constituent of 66S pre-ribosomal particles; required for large (60S) ribosomal subunit biogenesis; acts as part of a Mak21p-Noc2p-Rrp5p module that associates with nascent pre-rRNA during transcription and has a role in bigenesis of the large ribosomal subunit; involved in nuclear export of pre-ribosomes; required for maintenance of dsRNA virus; homolog of human CAATT-binding protein	1.97079e-12
utp4	2.59889	Subunit of U3-containing 90S preribosome and SSU processome complexes; involved in production of 18S rRNA and assembly of small ribosomal subunit; member of t-Utp subcomplex involved with transcription of 35S rRNA transcript; Small Subunit processome is also known as SSU processome	6.81453e-12
trm8	2.59767	Catalytic subunit of a tRNA methyltransferase complex; Trm8p and Trm82p comprise an enzyme that catalyzes a methyl-transfer from S-adenosyl-l-methionine to the N(7) atom of guanine at position 46 in tRNA; Trm8 lacks catalytic activity if not bound to Trm82p	7.52875e-38
rpa43	2.59248	RNA polymerase I subunit A43	2.37127e-41
sgd1	2.58455	Essential nuclear protein; required for biogenesis of the small ribosomal subunit; has a possible role in the osmoregulatory glycerol response; putative homolog of human NOM1 which is implicated in acute myeloid leukemia	1.18046e-21
tma23	2.55297	Nucleolar protein implicated in ribosome biogenesis; deletion extends chronological lifespan	4.78661e-13
nop4	2.53657	Nucleolar protein; essential for processing and maturation of 27S pre-rRNA and large ribosomal subunit biogenesis; constituent of 66S pre-ribosomal particles; contains four RNA recognition motifs (RRMs)	9.60412e-64
new1	2.53619	ATP binding cassette protein; cosediments with polysomes and is required for biogenesis of the small ribosomal subunit; Asn/Gln-rich rich region supports [NU+] prion formation and susceptibility to [PSI+] prion induction	1.41387e-27
dus1	2.5348	Dihydrouridine synthase; member of a widespread family of conserved proteins including Smm1p, Dus3p, and Dus4p; modifies pre-tRNA(Phe) at U17	1.93199e-59
dus4	2.53269	Dihydrouridine synthase; member of a widespread family of conserved proteins including Smm1p, Dus1p, and Dus3p	8.77227e-13
rrp15	2.5277	Nucleolar protein; constituent of pre-60S ribosomal particles; required for proper processing of the 27S pre-rRNA at the A3 and B1 sites to yield mature 5.8S and 25S rRNAs	1.0172e-29
snu13	2.52407	RNA binding protein; part of U3 snoRNP involved in rRNA processing, part of U4/U6-U5 tri-snRNP involved in mRNA splicing, similar to human 15.5K protein	1.10357e-08
mtr4	2.51564	ATP-dependent 3'-5' RNA helicase of the DExD/H family; involved in nuclear RNA processing and degradation both as a component of TRAMP complex and in TRAMP-independent processes; TRAMP unwinds RNA duplexes, with Mtr4p unwinding activity stimulated by Pap2p/Air2p but not dependent on ongoing polyadenylation; contains an arch domain, with two coiled-coil arms/stalks and a globular fist/KOW domain, …	6.96089e-23
dph2	2.49499	Protein required for synthesis of diphthamide; required along with Dph1p, Kti11p, Jjj3p, and Dph5p; diphthamide is a modified histidine residue of translation elongation factor 2 (Eft1p or Eft2p); may act in a complex with Dph1p and Kti11p	5.19346e-36
bud27	2.48946	Unconventional prefoldin protein involved in translation initiation; required for correct assembly of RNAP I, II, and III in an Rpb5p-dependent manner; shuttles between nucleus and cytoplasm; mutants have inappropriate expression of nutrient sensitive genes due to translational derepression of Gcn4p transcription factor; diploid mutants show random budding; ortholog of human URI/RMP	1.23937e-14
imp3	2.48692	Component of the SSU processome; SSU processome is required for pre-18S rRNA processing, essential protein that interacts with Mpp10p and mediates interactions of Imp4p and Mpp10p with U3 snoRNA	1.1585e-48
faf1	2.48647	Protein required for pre-rRNA processing; also required for 40S ribosomal subunit assembly	6.72672e-10
rkm4	2.46582	Ribosomal lysine methyltransferase; specific for monomethylation of Rpl42ap and Rpl42bp (lysine 55); nuclear SET-domain containing protein	2.09692e-47
utp25	2.46571	Nucleolar protein; required for 35S pre-RNA processing and 40S ribosomal subunit biogenesis	3.59449e-15
rpa14	2.4599	RNA polymerase I subunit A14	0.000111989
mak21	2.4421	Constituent of 66S pre-ribosomal particles; required for large (60S) ribosomal subunit biogenesis; acts as part of a Mak21p-Noc2p-Rrp5p module that associates with nascent pre-rRNA during transcription and has a role in bigenesis of the large ribosomal subunit; involved in nuclear export of pre-ribosomes; required for maintenance of dsRNA virus; homolog of human CAATT-binding protein	6.8706e-19
imp4	2.38943	Component of the SSU processome; SSU processome is required for pre-18S rRNA processing; interacts with Mpp10p; member of a superfamily of proteins that contain a sigma(70)-like motif and associate with RNAs	5.98292e-10
tif6	2.38049	Constituent of 66S pre-ribosomal particles; has similarity to human translation initiation factor 6 (eIF6); may be involved in the biogenesis and or stability of 60S ribosomal subunits	1.54793e-14
lsg1	2.3582	Putative GTPase involved in 60S ribosomal subunit biogenesis; required for the release of Nmd3p from 60S subunits in the cytoplasm	3.98158e-66
utp20	2.34666	Component of the small-subunit (SSU) processome; SSU processome is involved in the biogenesis of the 18S rRNA	1.08141e-11
tma16	2.34629	Protein of unknown function that associates with ribosomes	1.32903e-20
bud27	2.33436	Unconventional prefoldin protein involved in translation initiation; required for correct assembly of RNAP I, II, and III in an Rpb5p-dependent manner; shuttles between nucleus and cytoplasm; mutants have inappropriate expression of nutrient sensitive genes due to translational derepression of Gcn4p transcription factor; diploid mutants show random budding; ortholog of human URI/RMP	6.09741e-23
rrp8	2.30005	Nucleolar S-adenosylmethionine-dependent rRNA methyltransferase; methylates adenine (m1A) of the large subunit (LSU) rRNA at position 645; involved in pre-rRNA cleavage at site A2; mutation is synthetically lethal with a gar1 mutation; deletion disrupts telomere maintenance by influencing the expression of neighboring gene STN1	5.32721e-30
thg1	2.27958	tRNAHis guanylyltransferase; adds a guanosine residue to the 5' end of tRNAH is after transcription and RNase P cleavage; can also catalyze reverse (3'-5') polymerization with certain substrates in a template-dependent reaction; couples nuclear division and migration to cell budding and cytokinesis; essential enzyme conserved among eukaryotes	1.30468e-20
mrm1	2.27863	Ribose methyltransferase; modifies a functionally critical, conserved nucleotide in mitochondrial 21S rRNA	5.48701e-34
ecm1	2.25496	Pre-ribosomal factor involved in 60S ribosomal protein subunit export; associates with the pre-60S particle; shuttles between the nucleus and cytoplasm	1.91258e-18
ecm16	2.24893	Essential DEAH-box ATP-dependent RNA helicase specific to U3 snoRNP; predominantly nucleolar in distribution; required for 18S rRNA synthesis	8.58476e-32
rpc34	2.24891	RNA polymerase III subunit C34; interacts with TFIIIB70 and is a key determinant in pol III recruitment by the preinitiation complex	1.37132e-05
rrp17	2.2457	Component of the pre-60S pre-ribosomal particle; required for cell viability under standard (aerobic) conditions but not under anaerobic conditions; exonuclease required for 5' end processing of pre-60S ribosomal RNA	1.12491e-06
esf2	2.23241	Essential nucleolar protein involved in pre-18S rRNA processing; binds to RNA and stimulates ATPase activity of Dbp8; involved in assembly of the small subunit (SSU) processome	4.6841e-25
rrn3	2.22945	Protein required for transcription of rDNA by RNA polymerase I; transcription factor independent of DNA template; involved in recruitment of RNA polymerase I to rDNA; structure reveals unique HEAT repeat fold and a surface serine patch; phosphorylation of serine patch impairs cell growth and reduces RNA polymerase I binding in vitro and RNA polymerase I recruitment to the rDNA gene in vivo	8.27315e-07
cfb5	2.22331	Pseudouridine synthase catalytic subunit of box H/ACA snoRNPs; acts on large and small rRNAs, on snRNA U2, and on some mRNAs; mutations in human ortholog dyskerin cause the disorder dyskeratosis congenita; small nucleolar ribonucleoprotein particles are also known as snoRNPs	3.78966e-17
trm2	2.20925	tRNA methyltransferase; 5-methylates the uridine residue at position 54 of tRNAs and may also have a role in tRNA stabilization or maturation; endo-exonuclease with a role in DNA repair	3.35459e-15
rrn3	2.20695	Protein required for transcription of rDNA by RNA polymerase I; transcription factor independent of DNA template; involved in recruitment of RNA polymerase I to rDNA; structure reveals unique HEAT repeat fold and a surface serine patch; phosphorylation of serine patch impairs cell growth and reduces RNA polymerase I binding in vitro and RNA polymerase I recruitment to the rDNA gene in vivo	2.18456e-16
YMR310C	2.19113	Putative methyltransferase; predicted to be involved in ribosome biogenesis; green fluorescent protein (GFP)-fusion protein localizes to the nucleus; not an essential gene; YMR310C has a paralog, YGR283C, that arose from the whole genome duplication	4.57788e-30
nan1	2.18535	U3 snoRNP protein; component of the small (ribosomal) subunit (SSU) processosome containing U3 snoRNA; required for the biogenesis of18S rRNA	2.74568e-06
rix7	2.18171	Putative ATPase of the AAA family; required for export of pre-ribosomal large subunits from the nucleus; distributed between the nucleolus, nucleoplasm, and nuclear periphery depending on growth conditions	1.1006e-13
mak21	2.17926	Constituent of 66S pre-ribosomal particles; required for large (60S) ribosomal subunit biogenesis; acts as part of a Mak21p-Noc2p-Rrp5p module that associates with nascent pre-rRNA during transcription and has a role in bigenesis of the large ribosomal subunit; involved in nuclear export of pre-ribosomes; required for maintenance of dsRNA virus; homolog of human CAATT-binding protein	1.39578e-40
rrp8	2.17479	Nucleolar S-adenosylmethionine-dependent rRNA methyltransferase; methylates adenine (m1A) of the large subunit (LSU) rRNA at position 645; involved in pre-rRNA cleavage at site A2; mutation is synthetically lethal with a gar1 mutation; deletion disrupts telomere maintenance by influencing the expression of neighboring gene STN1	9.65997e-11
mdn1	2.17322	Huge dynein-related AAA-type ATPase (midasin); forms extended pre-60S particle with the Rix1 complex; involved with interaction partners Rsa4p and Ytm1p, in the ATP-dependent remodeling of the pre-60S particle at successive maturation steps during ribosomal biogenesis; involved in the removal of biogenesis factors including GTPase Nog2p prior to nuclear export; contains a hexameric AAA-motor head…	9.21079e-10
rcm1	2.14223	rRNA m5C methyltransferase; methylates cytosine at position 2278 of 25S rRNA while Nop2p methylates cytosine at position 2870; contains seven beta-strand methyltransferase motif; localized to the nucleolus; interacts with Trm112p; homolog of NSUN5A, a human gene which is deleted in Williams-Beuren Syndrome	4.44207e-22
rpa190	2.14185	RNA polymerase I largest subunit A190	0.000220086
gcd14	2.12769	Subunit of tRNA (1-methyladenosine) methyltransferase; required, along with Gcd10p, for the modification of the adenine at position 58 in tRNAs, especially tRNAi-Met; first identified as a negative regulator of GCN4 expression	1.003e-13
rpc40	2.11813	RNA polymerase subunit AC40; common to RNA polymerase I and III; predominant determinant targeting Ty1 integration upstream of Pol III-transcribed genes	5.43883e-40
mdn1	2.11098	Huge dynein-related AAA-type ATPase (midasin); forms extended pre-60S particle with the Rix1 complex; involved with interaction partners Rsa4p and Ytm1p, in the ATP-dependent remodeling of the pre-60S particle at successive maturation steps during ribosomal biogenesis; involved in the removal of biogenesis factors including GTPase Nog2p prior to nuclear export; contains a hexameric AAA-motor head…	1.21305e-13
mdn1	2.10372	Huge dynein-related AAA-type ATPase (midasin); forms extended pre-60S particle with the Rix1 complex; involved with interaction partners Rsa4p and Ytm1p, in the ATP-dependent remodeling of the pre-60S particle at successive maturation steps during ribosomal biogenesis; involved in the removal of biogenesis factors including GTPase Nog2p prior to nuclear export; contains a hexameric AAA-motor head…	0.000403985
trm82	2.0917	Noncatalytic subunit of a tRNA methyltransferase complex; Trm8p and Trm82p comprise an enzyme that catalyzes a methyl-transfer from S-adenosyl-l-methionine to the N(7) atom of guanine at position 46 in tRNA; Trm8 lacks catalytic activity if not bound to Trm82p; relocalizes to the cytosol in response to hypoxia; mutation in human ortholog WDR4 causes microcephalic primordial dwarfism	3.53356e-43
ecm13	2.089	Non-essential protein of unknown function; induced by treatment with 8-methoxypsoralen and UVA irradiation; ECM13 has a paralog, YJR115W, that arose from the whole genome duplication	1.28952e-09
mdn1	2.06875	Huge dynein-related AAA-type ATPase (midasin); forms extended pre-60S particle with the Rix1 complex; involved with interaction partners Rsa4p and Ytm1p, in the ATP-dependent remodeling of the pre-60S particle at successive maturation steps during ribosomal biogenesis; involved in the removal of biogenesis factors including GTPase Nog2p prior to nuclear export; contains a hexameric AAA-motor head…	0.000584189
mdn1	2.05045	Huge dynein-related AAA-type ATPase (midasin); forms extended pre-60S particle with the Rix1 complex; involved with interaction partners Rsa4p and Ytm1p, in the ATP-dependent remodeling of the pre-60S particle at successive maturation steps during ribosomal biogenesis; involved in the removal of biogenesis factors including GTPase Nog2p prior to nuclear export; contains a hexameric AAA-motor head…	0.0269678
rbg1	2.05038	Member of the DRG family of GTP-binding proteins; associates with translating ribosomes; interacts with Tma46p, Ygr250cp, Gir2p and Yap1p via two-hybrid	3.20974e-09
med11	2.03599	Subunit of the RNA polymerase II mediator complex; associates with core polymerase subunits to form the RNA polymerase II holoenzyme; essential protein	0.00731888
spt5	2.03354	Spt4p/5p (DSIF) transcription elongation factor complex subunit; the Spt4/5 complex binds to ssRNA in a sequence-specific manner, and in concert with RNAP I and II has multiple roles regulating transcriptional elongation, RNA processing, quality control, and transcription-coupled repair; interacts with DNA upstream of RNAPII and the non-template strand of the transcription bubble; Spt5p is the on…	9.32812e-05
kti12	2.03036	Protein that plays a role in modification of tRNA wobble nucleosides; protein plays role in tRNA wobble nucleoside modification with Elongator complex; involved in sensitivity to G1 arrest induced by zymocin; interacts with chromatin throughout the genome; also interacts with Cdc19p	5.72665e-11
mdn1	2.02599	Huge dynein-related AAA-type ATPase (midasin); forms extended pre-60S particle with the Rix1 complex; involved with interaction partners Rsa4p and Ytm1p, in the ATP-dependent remodeling of the pre-60S particle at successive maturation steps during ribosomal biogenesis; involved in the removal of biogenesis factors including GTPase Nog2p prior to nuclear export; contains a hexameric AAA-motor head…	0.00316833
pus7	2.00916	Pseudouridine synthase; catalyzes pseudouridylation at positions 35 and 56 in U2 snRNA, position 50 in 5S rRNA, position 13 in cytoplasmic tRNAs, and position 35 in pre-tRNA(Tyr); also pseudouridylates some mRNAs; relocates from nucleus to cytoplasm during heat shock and differentially modifies some mRNAs during heat shock; conserved in archaea, vertebrates, and some bacteria	2.59445e-15
acl4	2.00292	Specific assembly chaperone for ribosomal protein Rpl4p; binds to an evolutionarily conserved surface extension of nascent Rpl4p and chaperones Rpl4p until its assembly into the pre-ribosome; transcriptionally co-regulated with rRNA and ribosome biosynthesis genes	5.07657e-12
gln4	2.00081	Glutamine tRNA synthetase; monomeric class I tRNA synthetase that catalyzes the specific glutaminylation of tRNA(Gln); N-terminal domain proposed to be involved in enzyme-tRNA interactions	7.16821e-24

## Sheet: Differentially expressed TR's
	ORF annotation	log2 fold change (W/O)	SGD annotation	adjusted p-value
	Asg1	4.77	Zinc cluster protein proposed to be a transcriptional regulator; regulator involved in the stress response	2.54949e-12
	Xbp1	4.09	Transcriptional repressor; binds promoter sequences of cyclin genes, CYS3, and SMF2; not expressed during log phase of growth, but induced by stress or starvation during mitosis, and late in meiosis	4.23243e-62
	Ace2	4.03	Transcription factor required for septum destruction after cytokinesis	2.85171e-05
	Yrm1	2.3	Zinc finger transcription factor involved in multidrug resistance	1.10593e-09
	Cat8	3.36	Transcriptional repressor; binds promoter sequences of cyclin genes, CYS3, and SMF2; not expressed during log phase of growth, but induced by stress or starvation during mitosis, and late in meiosis	2.02742e-15
	Rpi1	3.43	Transcription factor, allelic differences between S288C and Sigma1278b; mediates fermentation stress tolerance by modulating cell wall integrity	2.1487e-59
	Cat8	3.55	Zinc cluster transcriptional activator; necessary for derepression of a variety of genes under non-fermentative growth conditions, active after diauxic shift, binds carbon source responsive elements	4.55568e-46
	Adr1	2.23	Carbon source-responsive zinc-finger transcription factor; required for transcription of the glucose-repressed gene ADH2, of peroxisomal protein genes, and of genes required for ethanol, glycerol, and fatty acid utilization	5.49317e-07
	Ime1	2.35	Master regulator of meiosis that is active only during meiotic events	2.83847e-09
	Ime1	2.47	Master regulator of meiosis that is active only during meiotic events	7.4091e-06
	Yrm1	3.61	Zinc finger transcription factor involved in multidrug resistance	3.09801e-05
	Adr1	2.23	Carbon source-responsive zinc-finger transcription factor; required for transcription of the glucose-repressed gene ADH2, of peroxisomal protein genes, and of genes required for ethanol, glycerol, and fatty acid utilization	5.49317e-07
	Pdr1	2.22	Transcription factor that regulates the pleiotropic drug response	9.16406e-07
	Rdr1	2.15	Transcriptional repressor involved in regulating multidrug resistance; negatively regulates expression of the PDR5 gene; member of the Gal4p family of zinc cluster proteins	3.43729e-05
	ORF annotation	log2 fold change (O/W)	SGD annotation	adjusted p-value
	Bas1	2.77	Myb-related transcription factor; involved in regulating basal and induced expression of genes of the purine and histidine biosynthesis pathways	1.24e-49
	Bas1	2.32	Myb-related transcription factor; involved in regulating basal and induced expression of genes of the purine and histidine biosynthesis pathways	8.42e-27
	Mnn4	2.01	Putative positive regulator of mannosylphosphate transferase Mnn6p; involved in mannosylphosphorylation of N-linked oligosaccharides	2.15e-19

## Sheet: RNA-seq mapping and seq depth
	Sample	% mapped reads	Average seq depth
	white1	98.21	355
	White2	97.28	468
	White3	62.96	485
	Opaque1	98.39	651
	Opaque2	98.58	324
	Opaque3	98.53	320
	Mapping efficiencies and average sequencing depth for RNAseq libraries against the CLIB830T reference genome.

## Sheet: Figure 2
		Fig 2C	Exp1	Exp2	Exp3	exp4	UV tx	Exp1	Exp2	Exp3	exp4
			0/134	0/234	0/112	0 of 134		2/89	1/57	1978-01-01	2 of 97
			0/144	0/121	0/74	0 of 153		3/106	6/105	3/125	3 of 111
			1/210	0/158	0/143	0 of 201		5/121	8/94	1/143	2 of 67
			0/231	1/233	0/57	1 of 205		2/98	7/67	2/134	5 of 89
			1/192	0/232	0/101	1 of 693		1/131	5/104	3/101
			0/266	0/191	1/156			13/545	27/427	1 of 87
								2.4	6.3	11/668	11 /364
			2/1177	1/1169	1/643					1.64	3
		% switch	0.17	0.085	0.15	0.144
			WT	UV
	combined		0.17	2.4
			0.085	6.3
			0.15	1.64
			0.144	3
		av	0.13725	3.335
		stddev	0.0365639	2.05351
		pvalue to wt		0.0207

## Sheet: Figure 4
Fig 5B
Time (days)	0	1	2	3	4	7	8	10	15
white1	0.05	0.64	13.82	26.5	24.95	23.65	24.95	21.6	23.1	(OD600)
white2	0.05	0.66	13.88	25.4	25.99	23.15	22.85	20.7	24
white3	0.05	0.62	13.73	25.8	24.33	24.26	23.77	23.85	22.6
av	0.05	0.64	13.81	25.9	25.09	23.6867	23.8567	22.05	23.2333
stdev	8.49837e-18	0.02	0.0754983	0.556776	0.838809	0.555908	1.05268	1.6225	0.70946			Fig 5F
opaque1	0.05	3.61	8.12	11.45	11.9	12.05	11.9	10.45	10				YEG	% viable		% viable	YEPD	% viable		% viable
opaue2	0.05	3.19	8.08	10.9	10.5	12.25	12.2	11.35	9.75				white		op		white		op
opaque3	0.05	3.11	8.19	10.73	10.8	11.08	12.9	10.65	10.93			Exp1	2/145	99	90/179	50	0/161	100	91/145	38
av	0.05	3.30333	8.13	11.0267	11.0667	11.7933	12.3333	10.8167	10.2267			Exp2	1/160	99	83/164	49	1/173	99	68/123	45
stdev	8.49837e-18	0.268576	0.0556776	0.376342	0.737111	0.625806	0.51316	0.472582	0.621798			Exp3	0/123	100	91/185	51	0/191	100	77/150	49
Fig 5E														99.3333		50		99.6667		44
white1	100	99	97.5	91.2	90.2	94.1	94.4	89	94					0.57735		1		0.57735		5.56776
white2	99.5	98.7	98.7	90.3	93.5	91.1	92.2	98	95					p value to white	0.0001					0.0002
white3	100	99.7	98.9	93.2	93.4	91.8	93.4	97	92
av	99.8333	99.1333	98.3667	91.5667	92.3667	92.3333	93.3333	94.6667	93.6667
stdev	0.288675	0.51316	0.757188	1.48436	1.87705	1.5695	1.10151	4.93288	1.52753
opaque1	95	92	79.4	47	29.3	31	18.4	36	34			Fig 5G							Fig 5H			wh	wh	op	op
opaue2	95	94	72.1	59	29.8	29	29.7	29	14			Fig 7A survival dry	wh	wh	op	op					exp1	sorbitol	zymolase	sorbitol	zymolase
opaque3	93.2	91	77.5	62	33.9	26.6	29	26	25			exp1	no dessication	dessication	no dessication	dessication						171	165	101	0
av	94.4	92.3333	76.3333	56	31	28.8667	25.7	30.3333	24.3333				134	7	98	0						156	145	93	0
stdev	1.03923	1.52753	3.78726	7.93725	2.52389	2.20303	6.33167	5.1316	10.0167				187	16	79	0						164	169	112	0
													145	15	101	0						163.667	159.667	102	0
													155.333	12.6667	92.6667	0					% survival		97.556
Fig 5C	white	opaque										% survival		8.15451		0					10x sample		tntc		0
exp1	5.98	1.01										10x sample		156		0					100x sample		tntc		0
exp2	7.75	0.978										100x sample		tntc		0
exp3	6.43	1.11																			exp2
	6.72	1.03267										exp2										wh	wh	op	op
	0.919946	0.0688573											wh	wh	op	op						sorbitol	zymolase	sorbitol	zymolase
	p value to white	0.0004											no dessication	dessication	no dessication	dessication						98	104	78	0
													234	6	145	0						103	111	74	0
													212	9	123	0						79	89	89	0
Fig 5D													254	9	114	0						93.3333	101.333	80.3333	0
D	white	op											233.333	8	127.333	0							108.571
exp1	42.7	31.1												3.42857		0					% survival
exp2	37.7	33.5										% survival				0					10x sample		tntc		0
exp3	41.7	30.6										10x sample		87		0					100x sample		tntc		1
	40.7	31.7333										100x sample		tntc												survival conglomerate
	2.64575	1.55027																dessication survival conglomerate			exp3					wh	op
	p-value to white	0.0072										exp3						wh	op			wh	wh	op	op	97.556	0
													wh	wh	op	op		8.15451	0			sorbitol	zymolase	sorbitol	zymolase	108.571	0
													no dessication	dessication	no dessication	dessication		3.42857	0			167	178	143	0	94.8029	0
													146	12	88	0		10.387	0			189	185	121	0	100.31	0
													178	16	121	0		7.32335	0			202	166	111	0	7.28575	0
													167	23	124	0		3.55288	0			186	176.333	125	0		p-value to white= <0.0001
													163.667	17	111	0			p-value to wh = 0.0234		% survival		94.8029
												% survival		10.387		0					10x sample		tntc		0
												10x sample		87		0					100x sample		tntc		0
												100x sample		tntc
												Fig 5I
													nt	50C 2 min	% survival	av	std
											exp1	w1	96	76	79.1667	72.6088	14.0476
											exp2	w2	101	83	82.1782
											exp3	w3	108	61	56.4815
											exp1	o1	276	5	1.81159	0.956705	0.769222
											exp2	o2	312	1	0.320513	p value to wh = 0.0009
											exp3	o3	271	2	0.738007
												o1 100x	tntc	7

## Sheet: Figure 5
																Conglomerated data for RT-qPCR for H2O2 and Log vs Stat phase experiments (All fig 6)
	Fig 6A
	od @ harvest h2o2
																log	w	op		stat	w	op
				h2o2												dCT	2.4207	7.81087		dCT	0.602799	2.46519		YEG	w	op		H2O2	w	op
	w1	1.3	w1	1												dCT	2.87348	14.6552		dCT	0.594942	3.39134							2.3578	7.03255
	w2	1.35	w2	1.04												dCT	2.25269	8.77726		dCT	0.372165	2.5052		rpl30	2.4207	7.81087			2.28741	10.1793
	w3	1.28	w3	1.22												av	2.51562	10.4145			0.523302	2.78724			2.87348	14.6552			4.0246	8.67027
		1.31		1.08667	0.81	0.586667										std	0.321097	3.70427			0.130947	0.523546			2.25269	8.77726		av	2.88994	8.62738
		0.0360555		0.117189		p-value to wt = 0.0344												p-value to wh = 0.0212			p to log = 0.0006	p to log = 0.0242			2.51562	10.4145		std	0.983279	1.57382
	o1	1.16	o1	0.632																		p to white log = 0.4864			0.321097	3.70427			p-value to Wt = 0.5648	p to wt=0.4847
	o2	1.26	o2	0.606																						p-value to wh = 0.0212
	o3	1.26	o3	0.566																				xbp1	0.0117055	0.000147194			0.008611	0.000150298
		1.22667		0.601333	0.726667	0.101333																			0.00531774	0.0019403			0.00235219	0.00051523
		0.057735		0.0332466												dCT	0.0117055	0.000147194			0.0318985	0.00694167			0.00995768	0.000467527			0.00967362	0.000214427
				p-value to WT = 0.0001												dCT	0.00531774	0.0019403			0.0177662	0.00244055		av	0.00899362	0.000851674		av	0.00687894	0.000293318
																dCT	0.00995768	0.000467527			0.0123875	0.004418		std	0.00330118	0.000956287		std	0.00395612	0.000194838
																av	0.00899362	0.000851674		av	0.020684	0.00460007				p-value to wh = 0.0148			p to wt= 0.5164	p to wt = 0.3778
																std	0.00330118	0.000956287		std	0.0100775	0.00225608		ctt1	0.423048	0.00890534			0.291617	0.00431479
	0	6	0	6														p-value to wh = 0.0148			p to log = 0.1288	p to log = 0.057			0.872112	0.028504			0.206821	0.0127546
	0.5	1.31	0.5	1.08667																		p to wh log = 0.1298			0.935381	0.0241632			0.542782	0.0160531
		0.0360555		0.117189																				av	0.743514	0.0205242		av	0.347073	0.0110408
																								std	0.279328	0.0102936		std	0.174711	0.0060539
																										p-value to wh = 0.0110			p to wt =0.1055	p to wt - 0.241
																dCT	0.154331	0.033826		dCT	1.26099	0.100531
																dCT	0.176986	0.0310426		dCT	0.735144	0.120535
																dCT	0.245902	0.0474428		dCT	0.468315	0.104294		sod2	0.512149	0.587301			0.401405	0.242193
	Fig 6F															av	0.192407	0.0374371		av	0.821484	0.108453			0.5365	0.39565			0.299482	0.239521
		white														std	0.0476935	0.00877623		std	0.403332	0.010631			0.558974	0.558932			0.718879	0.294642
	% viable 3 days	90.8																p-value to wh = 0.0052			p to log = 0.049	p to log = 0.0009		av	0.535874	0.513961		av	0.473255	0.258786
		91.6																				p to wh log		std	0.0234191	0.103437		std	0.218736	0.0310814
		91.7																								p-value to wh = 0.7385			p to wt - 0.6478	p to wt = 0.0149
		91.3667
		0.493288
																dCT	0.597482	0.0272365		dCT	0.749358	0.47806
		opaque														dCT	0.333978	0.0608732		dCT	0.669333	0.11414
		62														dCT	0.6849	0.0644371		dCT	0.367879	0.213986
		58														av	0.538787	0.0508489		av	0.595524	0.268729
		68														std	0.182676	0.0205264		std	0.201165	0.188035
		62.6667																			p to log = 0.7359	p to log = 0.1168
		5.03322																				p to wh log = 0.1489
		p-value to white = 0.0006
	Fig 6B-E Raw Values
		no h2o2								3mM h2o2
		w1	w2	w3	o1	o2	o3			w1	w2	w3	o1	o2	o3
	h3	15.1395	13.9305	14.568	16.5325	16.7937	16.5624		h3	13.5143	12.4786	13.7607	15.151	14.7813	15.3584
		14.2874	14.1495	14.5977						13.2975	12.3834	14.2371	15.1936	15.6659	15.4124
		14.7135	14.04	14.5828	16.5325	16.7937	16.5624			13.4059	12.431	13.9989	15.1723	15.2236	15.3854
	rpl30	13.76	11.9018	13.5369	13.5671	12.9203	13.4287
		13.1161	13.1326	13.2854
		13.438	12.5172	13.4112	13.5671	12.9203	13.4287		rpl30	12.3477	11.5293	12.3871	12.271	12.3005	12.2819
		2.4207	2.87348	2.25269	7.81087	14.6552	8.77726			11.9893	10.9453	11.5929	12.4455	11.4516	12.2568
		2.51562	0.321097		10.4145	3.70427				12.1685	11.2373	11.99	12.3582	11.876	12.2693
	rps26	13.8016	13.1897	13.7573	14.1775	13.9992	14.2297			2.3578	2.28741	4.0246	7.03255	10.1793	8.67027
		12.4141	12.8909	14.616						2.88994	0.983279		8.62738	1.57382
		13.1079	13.0403	14.1866	14.1775	13.9992	14.2297		rps26	12.5526	12.9726	12.9698	13.3804	13.6505	13.7872
		3.04319	1.99961	1.31602	5.11596	6.93755	5.03748			12.7661	12.9095	13.4644	13.5011	14.1335	13.7994
		2.1196	0.869817		5.697	1.07507				12.6593	12.9411	13.2171	13.4407	13.892	13.7933
	xbp1	20.8913	22.3655	21.4909	29.2625	25.8032	27.6251			1.67783	0.702203	1.71923	3.32084	2.51685	3.01492
		21.369	20.8245	20.9747						1.36642	0.575601		2.95087	0.405807
		21.1301	21.595	21.2328	29.2625	25.8032	27.6251
		0.0117055	0.00531774	0.00995768	0.000147194	0.0019403	0.000467527		xbp1	20.2695	21.1425	20.8754	28.2592	25.8223	27.2929
		0.00899362	0.00330118		0.000851674	0.000956287				20.2616	21.1831	20.5058	27.4851	26.4699	27.8523
										20.2655	21.1628	20.6906	27.8722	26.1461	27.5726
	ctt1	16.4393	13.7974	14.9895	23.3437	21.9263	21.9335			0.008611	0.00235219	0.00967362	0.000150298	0.00051523	0.000214427
		15.4698	14.6774	14.3689						0.00687894	0.00395612		0.000293318	0.000194838
		15.9546	14.2374	14.6792	23.3437	21.9263	21.9335
		0.423048	0.872112	0.935381	0.00890534	0.028504	0.0241632
		0.743514	0.279328		0.0205242	0.0102936			ctt1	15.2361	14.657	14.8399	23.2077	21.468	21.3504
										15.1315	14.7521	14.921	22.8499	21.5649	21.3425
	sod2	15.5183	15.001	15.4514	17.3004	18.1314	17.4017			15.1838	14.7046	14.8804	23.0288	21.5164	21.3464
		15.8393	14.8758	15.3926						0.291617	0.206821	0.542782	0.00431479	0.0127546	0.0160531
		15.6788	14.9384	15.422	17.3004	18.1314	17.4017			0.347073	0.174711		0.0110408	0.0060539
		0.512149	0.5365	0.558974	0.587301	0.39565	0.558932		sod2	14.8205	14.3054	14.447	17.4042	17.2799	16.9915
		0.535874	0.0234191		0.513961	0.103437				14.6251	14.0356	14.5031	17.0319	17.2908	17.3052
										14.7228	14.1705	14.4751	17.2181	17.2854	17.1484
										0.401405	0.299482	0.718879	0.242193	0.239521	0.294642
										0.473255	0.218736		0.258786	0.0310814
	Fig 6 G-J								LOG phase
										w1	w2	w3	o1	o2	o3
									h3	15.1395	13.9305	14.568	16.5325	16.7937	16.5624
		STAT phase								14.2874	14.1495	14.5977				rpl30
		w1	w2	w3	o1	o2	o3			14.7135	14.04	14.5828	16.5325	16.7937	16.5624
	h3	19.5578	19.6259	20.7455	22.3767	20.5029	28.1844		rpl30	13.76	11.9018	13.5369	13.5671	12.9203	13.4287
		19.2028	19.4554	20.8415	22.2974	20.3611	28.0657			13.1161	13.1326	13.2854
		19.3803	19.5407	20.7935	22.3371	20.432	28.1251			13.438	12.5172	13.4112	13.5671	12.9203	13.4287
										2.4207	2.87348	2.25269	7.81087	14.6552	8.77726
										2.51562	0.321097		10.4145	3.70427
	xbp1	24.4313	25.1651	26.9792	29.3955	29.0674	34.9451		rps26	13.8016	13.1897	13.7573	14.1775	13.9992	14.2297
		24.2701	25.5457	27.2777	29.6197	29.1537	36.9499			12.4141	12.8909	14.616
		24.3507	25.3554	27.1285	29.5076	29.1105	35.9475			13.1079	13.0403	14.1866	14.1775	13.9992	14.2297	xbp1
		0.0318985	0.0177662	0.0123875	0.00694167	0.00244055	0.004418			3.04319	1.99961	1.31602	5.11596	6.93755	5.03748
		0.020684	0.0100775		0.00460007	0.00225608				2.1196	0.869817		5.697	1.07507
	glk1	18.7041	20.0356	21.8435	25.7219	23.4738	30.9637		xbp1	20.8913	22.3655	21.4909	29.2625	25.8032	27.6251
		19.3873	19.9335	21.9323	25.5808	23.4951	31.809			21.369	20.8245	20.9747
		19.0457	19.9846	21.8879	25.6514	23.4844	31.3864			21.1301	21.595	21.2328	29.2625	25.8032	27.6251
		1.26099	0.735144	0.468315	0.100531	0.120535	0.104294			0.0117055	0.00531774	0.00995768	0.000147194	0.0019403	0.000467527
		0.821484	0.403332		0.108453	0.010631				0.00899362	0.00330118		0.000851674	0.000956287
	ssa3	19.8061	20.1355	22.2087	23.4709	23.5463	30.2631
		19.7871	20.1042	22.2637	23.3327	23.5799	30.4359		ctt1	16.4393	13.7974	14.9895	23.3437	21.9263	21.9335
		19.7966	20.1199	22.2362	23.4018	23.5631	30.3495			15.4698	14.6774	14.3689				glk1
		0.749358	0.669333	0.367879	0.47806	0.11414	0.213986			15.9546	14.2374	14.6792	23.3437	21.9263	21.9335
		0.595524	0.201165		0.268729	0.188035				0.423048	0.872112	0.935381	0.00890534	0.028504	0.0241632
	ctt1	19.779	20.7639	21.81	27.7626	26.877	34.1961			0.743514	0.279328		0.0205242	0.0102936
		20.0881	20.6785	22.8112	27.962	26.8097	34.5056
		19.9335	20.7212	22.3106	27.8623	26.8434	34.3508			w1	w2	w3	o1	o2	o3
		0.681484	0.44119	0.349384	0.021714	0.0117482	0.0133616		h3	18.6179	17.568	18.2463	20.4946	19.7798	20.3736
		0.490686	0.171494		0.0156079	0.00534916				18.2026	18.2997	18.9493	20.2912	20.7791	19.4912
	rpl30	19.9743	20.2984	22.1221	21.0484	18.6739	26.8462			18.4102	17.9339	18.5978	20.3929	20.2795	19.9324
		20.2468	20.2813	22.3168	21.0223	18.6664	26.7541
		20.1105	20.2898	22.2195	21.0354	18.6701	26.8002		glk1	20.9174	20.3411	20.3262	25.1213	25.2701	24.8861
		0.602799	0.594942	0.372165	2.46519	3.39134	2.5052			21.2949	20.5232	20.9172	25.4358	25.308	23.774
		0.523302	0.130947		2.78724	0.523546				21.1061	20.4322	20.6217	25.2786	25.2891	24.33
										0.154331	0.176986	0.245902	0.033826	0.0310426	0.0474428
										0.192407	0.0476935		0.0374371	0.00877623
									ssa3	19.1157	19.4934	19.8712	25.5143	24.2881	23.8263
										19.1909	19.5387	18.4165	25.6681	24.3469	23.9504
										19.1533	19.516	19.1439	25.5912	24.3175	23.8883
										0.597482	0.333978	0.6849	0.0272365	0.0608732	0.0644371
										0.538787	0.182676		0.0508489	0.0205264

## Sheet: Supplementary Figure 3
		white to opaque switching
		Experiment 1	yeg				glcnac
			0/147	0.102			0/50	0.16
			0/149				0/57
			1/676				1/516
		Experiment 2	0/135	0.147			0/57	0.31
			0/98				0/53
			1/444				1/212
		Experiment 3	0/133	0			/50	0
			0/172				0/54
		Experiment 4	1/672	0.13			1/564	0.206
			1/833				1/888
			yeg	glcnac
		averages	0.102	0.16
			0.147	0.31
			0	0
			0.13	0.206
		average	0.09475	0.169
		stdev	0.065835	0.12896
				p-vlaue to WT = 0.3446

## Sheet: Supplementary Figure 7
	efg1 switching	wt	efg1
	exp1	0/67	1/156
		0/81	0/94
		0/101	0/111
		1/161	0/123
		1/410	1/484
	%switching	0.243902	0.206612			wh	efg1
					combined	0.243902	0.206612
	exp2	0/131	0/143			0	0.11
		0/51	0/121			0.15	0
		0/71	0/156			0.131301	0.105537
		0/48	1/175			0.123022	0.103378
		0/65	0/98				p-value to wt = 0.7950
		0/90	0/143
		0/456	1/836
	% swtiching	0	0.11
	exp3	0/166	0/67
		0/201	0/195
		0/89	0/156
		1/145	0/145
		0/56
		1/657	0/563
		0.15	0

## Sheet: Supplementary Figure 8
	FigS6
		w1	w2	w3	o1	o2	o3			Fig S6A	white	opaque
	h3	18.6179	17.568	18.2463	20.4946	19.7798	20.3736			combined	0.0132878	0.0870074
		18.2026	18.2997	18.9493	20.2912	20.7791	19.4912				0.0144486	0.193212
		18.4102	17.9339	18.5978	20.3929	20.2795	19.9324			gap1	0.0256298	0.154514
										av	0.0177887	0.144911
										std	0.00681536	0.0537494
												p-value to wh = 0.0153
	gap1	24.9343	24.0749	23.6956	24.0756	22.8999	22.8056
		24.3536	24.0187	24.0721	23.7556	22.4025	22.4475			Fig S6B
		24.644	24.0468	23.8839	23.9156	22.6512	22.6266				white	opaque
		0.0132878	0.0144486	0.0256298	0.0870074	0.193212	0.154514			mep2	0.014527	0.021653
		0.0177887	0.00681536		0.144911	0.0537494					0.0151401	0.0875446
											0.0225235	0.0538406
		mep2	24.0437	23.8437	24.5681	25.8982	23.7777	23.8576			0.0173969	0.054346
			24.987	24.115	23.5724	25.9461	23.8089	24.4375			0.00445037	0.0329487
			24.5154	23.9793	24.0703	25.9222	23.7933	24.1475				p-value to wh = 0.01266
			0.014527	0.0151401	0.0225235	0.021653	0.0875446	0.0538406
			0.0173969	0.00445037		0.054346	0.0329487

[truncated: 2 more sheets: Supplementary Figure 10, Supplementary Figure 12]
